# Supplementary material for: (4R*,5R*)-2-(4-Meth­oxy­phen­yl)-1,3-dioxolane-4,5-dicarboxamide
Source: Acta Crystallogr Sect E Struct Rep Online. 2012 Feb 4;68(Pt 3):o558. doi: 10.1107/S1600536812002401 (PMC3297289; doi:10.1107/S1600536812002401)
Supplement: Supplementary file 2 [file e-68-0o558-Isup2.hkl]

# 
# h,k,l, Fc-squared, Fo-squared, sigma(Fo-squared) and status flag 
# 
data_I
_shelx_title ' X in P2(1)2(1)2(1)' 
_shelx_refln_list_code          4 
_shelx_F_calc_maximum      147.39 
_exptl_crystal_F_000       560.00 
_reflns_d_resolution_high  0.8323 
 
loop_ 
 _symmetry_equiv_pos_as_xyz 
 'x, y, z' 
 '-x+1/2, -y, z+1/2' 
 '-x, y+1/2, -z+1/2' 
 'x+1/2, -y+1/2, -z' 
 
_cell_length_a     6.9620 
_cell_length_b    10.7270 
_cell_length_c    16.9320 
_cell_angle_alpha  90.000 
_cell_angle_beta   90.000 
_cell_angle_gamma  90.000 
 
_shelx_F_squared_multiplier     1.000 
 
loop_ 
 _refln_index_h 
 _refln_index_k 
 _refln_index_l 
 _refln_F_squared_calc 
 _refln_F_squared_meas 
 _refln_F_squared_sigma 
 _refln_observed_status 
   2   0   0     1244.35     1125.17      8.24 o 
   4   0   0     1512.93     1626.50     14.72 o 
   6   0   0        4.70        3.92      2.81 o 
   8   0   0        0.54        4.61      3.06 o 
   1   1   0     7379.75     7987.50     76.67 o 
   2   1   0       26.65       21.36      1.45 o 
   3   1   0     2066.70     2246.37     14.81 o 
   4   1   0     1521.07     1506.28     14.35 o 
   5   1   0        8.77       10.92      2.42 o 
   6   1   0      121.94      105.88      5.48 o 
   7   1   0      215.13      214.34      8.32 o 
   8   1   0       15.97       23.27      3.97 o 
   0   2   0      503.65      483.57      4.32 o 
   1   2   0     2635.17     2684.34     48.50 o 
   2   2   0      160.64      135.63      3.23 o 
   3   2   0      622.98      618.91      8.07 o 
   4   2   0     2302.83     2315.10     18.12 o 
   5   2   0        3.86        1.95      2.22 o 
   6   2   0       22.41       20.40      3.47 o 
   7   2   0       54.19       49.41      4.87 o 
   8   2   0        7.96        2.64      3.59 o 
   1   3   0     5278.56     5684.56     83.54 o 
   2   3   0     1036.65     1109.79      9.74 o 
   3   3   0       35.56       29.20      2.25 o 
   4   3   0       69.72       78.26      3.81 o 
   5   3   0      308.30      304.42      7.89 o 
   6   3   0        2.10        2.72      3.00 o 
   7   3   0       30.10       27.05      4.28 o 
   8   3   0       31.72       35.28      5.45 o 
   0   4   0      115.82      107.35      3.04 o 
   1   4   0      934.93     1000.91      9.25 o 
   2   4   0        2.26        5.14      1.58 o 
   3   4   0      344.09      364.74      7.03 o 
   4   4   0        3.27        1.92      2.25 o 
   5   4   0     1795.83     1835.30     19.50 o 
   6   4   0      563.98      599.78     12.72 o 
   7   4   0       50.43       54.60      5.28 o 
   1   5   0      187.52      199.34      4.85 o 
   2   5   0     2588.92     3199.47     19.65 o 
   3   5   0       48.35       48.44      3.23 o 
   4   5   0       59.54       61.62      3.92 o 
   5   5   0      638.34      635.63     12.26 o 
   6   5   0        4.54        4.86      4.03 o 
   7   5   0       31.03       29.69      4.48 o 
   0   6   0      464.18      437.58      7.57 o 
   1   6   0       42.40       56.06      3.00 o 
   2   6   0       64.72       73.42      3.92 o 
   3   6   0       16.88       20.29      2.75 o 
   4   6   0      350.03      365.33      8.84 o 
   5   6   0      674.67      650.66     13.07 o 
   6   6   0       39.15       39.34      4.89 o 
   7   6   0       87.57       96.58      6.76 o 
   1   7   0       34.33       47.38      3.31 o 
   2   7   0      203.50      202.06      6.07 o 
   3   7   0       48.47       50.41      3.67 o 
   4   7   0       19.43       20.04      3.59 o 
   5   7   0       34.52       35.28      4.50 o 
   6   7   0       25.35       18.57      4.53 o 
   7   7   0        0.16       -3.39      4.06 o 
   0   8   0      344.57      354.35      8.50 o 
   1   8   0      505.16      489.05      9.77 o 
   2   8   0      351.96      334.65      8.61 o 
   3   8   0       16.20       14.32      3.17 o 
   4   8   0       29.63       26.19      4.31 o 
   5   8   0        0.56       -1.50      3.42 o 
   6   8   0       59.23       68.09      5.56 o 
   1   9   0      343.87      345.70      9.00 o 
   2   9   0      227.72      211.16      7.24 o 
   3   9   0        6.81       13.45      3.47 o 
   4   9   0      147.29      131.87      7.12 o 
   5   9   0       35.88       31.19      4.73 o 
   0  10   0      534.75      524.35     11.61 o 
   1  10   0       98.77       92.25      5.67 o 
   2  10   0      219.87      211.49      8.18 o 
   3  10   0       55.22       49.46      4.89 o 
   4  10   0        6.62        3.50      4.20 o 
   5  10   0      214.46      215.28      9.63 o 
   1  11   0       87.22       90.80      5.87 o 
   2  11   0      113.45      109.44      6.31 o 
   3  11   0        6.25        6.09      3.61 o 
   4  11   0        0.16       -0.31      3.50 o 
   0  12   0       25.26       13.93      4.64 o 
   1  12   0       62.88       63.70      5.98 o 
   2  12   0       75.40       69.65      5.78 o 
   3  12   0        0.82       -2.78      4.36 o 
   1   0   1     1322.81     1243.35     25.32 o 
   2   0   1      359.20      321.02      8.37 o 
   3   0   1      294.50      276.55      5.44 o 
   4   0   1      632.07      664.27      6.83 o 
   5   0   1       16.54       18.28      1.93 o 
   6   0   1       43.90       44.56      4.82 o 
   7   0   1        1.31       -1.97      3.61 o 
   8   0   1       10.23        3.47      2.82 o 
  -8   1   1        2.22        4.09      3.36 o 
  -7   1   1       45.27       44.09      4.62 o 
  -6   1   1       60.88       56.95      4.25 o 
  -5   1   1       43.63       42.15      3.61 o 
  -4   1   1        8.78        9.90      2.14 o 
  -3   1   1       72.36       71.53      2.89 o 
  -2   1   1      400.10      408.41      5.18 o 
  -1   1   1     1442.31     1366.66      7.22 o 
   0   1   1      184.91      164.82     14.68 o 
   1   1   1     1441.30     1337.99     29.82 o 
   2   1   1      400.82      394.85      5.07 o 
   3   1   1       72.59       74.56      2.87 o 
   4   1   1        8.83       14.23      2.17 o 
   5   1   1       43.37       47.57      3.61 o 
   6   1   1       60.90       53.36      4.12 o 
   7   1   1       45.29       42.62      4.84 o 
   8   1   1        2.21       -2.33      3.70 o 
  -8   2   1       30.59       36.03      4.81 o 
  -7   2   1        7.79       13.54      3.31 o 
  -6   2   1      120.45      122.32      5.81 o 
  -5   2   1       85.86       82.55      4.51 o 
  -4   2   1      273.57      274.73      6.52 o 
  -3   2   1      257.44      286.07      5.63 o 
  -2   2   1      714.75      747.06      7.37 o 
  -1   2   1     1591.08     1540.84      8.87 o 
   0   2   1     2355.86     2302.56     71.08 o 
   1   2   1     1593.11     1497.37      8.73 o 
   2   2   1      714.76      740.30      7.37 o 
   3   2   1      257.37      288.02      5.58 o 
   4   2   1      273.67      273.76      6.44 o 
   5   2   1       85.76       87.98      4.45 o 
   6   2   1      120.53      106.29      5.73 o 
   7   2   1        7.76       11.34      3.81 o 
   8   2   1       30.60       27.77      4.95 o 
  -8   3   1        2.34        3.61      3.70 o 
  -7   3   1       30.92       27.85      4.67 o 
  -6   3   1       53.00       54.58      4.59 o 
  -5   3   1      376.36      383.51      8.95 o 
  -4   3   1        0.81        0.83      1.95 o 
  -3   3   1      214.03      215.23      5.13 o 
  -2   3   1       38.62       33.43      1.97 o 
  -1   3   1      166.56      181.10      3.54 o 
   0   3   1      371.52      371.10     16.29 o 
   1   3   1      166.95      177.11      3.51 o 
   2   3   1       38.53       34.09      2.00 o 
   3   3   1      213.69      221.64      5.18 o 
   4   3   1        0.81        0.28      1.86 o 
   5   3   1      375.66      371.86      8.70 o 
   6   3   1       53.04       50.60      4.70 o 
   7   3   1       30.90       38.75      4.14 o 
   8   3   1        2.38        4.53      4.28 o 
  -7   4   1       29.90       24.46      4.73 o 
  -6   4   1      159.39      147.25      7.15 o 
  -5   4   1      477.35      488.33     10.41 o 
  -4   4   1      110.93      108.95      4.56 o 
  -3   4   1      127.46      146.34      4.59 o 
  -2   4   1      538.12      643.66      8.17 o 
  -1   4   1      387.04      463.63      6.35 o 
   0   4   1      361.42      331.57     12.13 o 
   1   4   1      387.53      457.98      6.32 o 
   2   4   1      537.97      615.19      8.00 o 
   3   4   1      127.34      146.73      4.62 o 
   4   4   1      110.95      131.90      5.01 o 
   5   4   1      477.46      514.47     10.63 o 
   6   4   1      158.92      145.52      7.15 o 
   7   4   1       29.96       35.78      4.73 o 
  -7   5   1        3.04        3.86      3.64 o 
  -6   5   1      118.48      126.62      6.68 o 
  -5   5   1      149.20      148.92      6.71 o 
  -4   5   1      198.28      218.94      6.82 o 
  -3   5   1      382.83      436.69      8.12 o 
  -2   5   1      892.55     1007.89     11.17 o 
  -1   5   1     1229.91     1435.28     12.45 o 
   0   5   1       39.37       42.81      1.70 o 
   1   5   1     1230.67     1483.38     12.64 o 
   2   5   1      892.63     1013.34     11.17 o 
   3   5   1      382.85      380.39      7.73 o 
   4   5   1      198.63      202.65      6.35 o 
   5   5   1      148.92      155.59      6.68 o 
   6   5   1      118.34      104.98      6.26 o 
   7   5   1        3.07        0.28      3.84 o 
  -7   6   1        7.32       10.45      4.09 o 
  -6   6   1       32.38       39.67      4.42 o 
  -5   6   1       15.08       22.38      3.61 o 
  -4   6   1      208.65      204.15      6.82 o 
  -3   6   1      143.06      155.98      5.40 o 
  -2   6   1      416.15      434.17      8.09 o 
  -1   6   1       64.71       73.18      3.39 o 
   0   6   1      167.42      160.72      7.70 o 
   1   6   1       64.44       74.54      3.45 o 
   2   6   1      416.08      441.79      8.07 o 
   3   6   1      142.84      144.88      5.23 o 
   4   6   1      208.74      217.87      7.13 o 
   5   6   1       15.07       12.87      3.78 o 
   6   6   1       32.48       33.47      4.20 o 
   7   6   1        7.36        7.84      4.00 o 
  -7   7   1        1.83        3.39      3.97 o 
  -6   7   1       55.00       62.78      5.34 o 
  -5   7   1      112.37       98.35      6.01 o 
  -4   7   1       14.40       14.93      3.14 o 
  -3   7   1       24.53       24.07      3.11 o 
  -2   7   1       81.45       79.16      4.01 o 
  -1   7   1      173.96      157.76      5.35 o 
   0   7   1        0.72       -0.12      1.19 o 
   1   7   1      173.82      156.59      5.37 o 
   2   7   1       81.08       86.67      4.31 o 
   3   7   1       24.54       25.46      2.97 o 
   4   7   1       14.51       14.15      3.11 o 
   5   7   1      112.35      108.48      6.12 o 
   6   7   1       55.04       59.58      5.70 o 
   7   7   1        1.83       -4.56      4.56 o 
  -6   8   1       28.57       32.38      5.00 o 
  -5   8   1        9.82        8.78      3.72 o 
  -4   8   1       36.12       43.70      4.84 o 
  -3   8   1       64.42       49.97      4.31 o 
  -2   8   1      362.02      383.93      9.14 o 
  -1   8   1      365.52      369.92      8.56 o 
   0   8   1      347.50      352.69     11.94 o 
   1   8   1      365.30      356.53      8.36 o 
   2   8   1      362.36      371.22      8.84 o 
   3   8   1       64.73       57.84      4.48 o 
   4   8   1       36.12       46.12      4.45 o 
   5   8   1        9.81        3.75      3.86 o 
   6   8   1       28.55       36.11      5.00 o 
  -5   9   1        3.16        0.56      4.17 o 
  -4   9   1       92.61       88.33      5.84 o 
  -3   9   1       60.98       51.30      4.53 o 
  -2   9   1      113.84      114.58      5.81 o 
  -1   9   1      200.53      198.72      7.07 o 
   0   9   1      939.43      916.08     14.37 o 
   1   9   1      200.16      201.22      7.13 o 
   2   9   1      114.03      120.92      5.92 o 
   3   9   1       61.08       48.44      4.59 o 
   4   9   1       92.90       87.35      6.26 o 
   5   9   1        3.14        9.03      3.89 o 
  -5  10   1        7.48        3.89      4.36 o 
  -4  10   1       64.07       67.45      5.62 o 
  -3  10   1       79.26       70.88      5.48 o 
  -2  10   1       27.74       27.74      4.56 o 
  -1  10   1       76.79       82.95      5.81 o 
   0  10   1      313.47      301.93      6.64 o 
   1  10   1       76.84       84.95      5.70 o 
   2  10   1       27.67       27.74      4.20 o 
   3  10   1       79.27       72.38      5.73 o 
   4  10   1       64.08       61.78      5.76 o 
   5  10   1        7.50       -2.39      4.70 o 
  -4  11   1       36.63       38.64      5.25 o 
  -3  11   1        8.54        6.09      4.11 o 
  -2  11   1        0.79        4.42      3.64 o 
  -1  11   1        2.26        3.00      3.25 o 
   0  11   1        0.83        3.59      2.30 o 
   1  11   1        2.28        5.50      3.56 o 
   2  11   1        0.82        5.48      3.53 o 
   3  11   1        8.52        6.64      4.00 o 
   4  11   1       36.74       31.44      5.48 o 
  -3  12   1        1.17        0.92      3.81 o 
  -2  12   1       27.35       26.57      5.59 o 
  -1  12   1       44.38       42.65      5.23 o 
   0  12   1        0.73       -0.57      2.45 o 
   1  12   1       44.39       41.78      5.20 o 
   2  12   1       27.39       26.27      5.00 o 
   3  12   1        1.14        5.56      3.53 o 
   0   0   2     3819.67     3624.26     29.62 o 
   1   0   2      571.65      575.28     14.58 o 
   2   0   2     4078.52     3843.20     47.69 o 
   3   0   2      863.68      875.75      6.57 o 
   4   0   2      168.10      185.69      4.76 o 
   5   0   2        0.05       -1.12      1.52 o 
   6   0   2       31.36       36.94      2.78 o 
   7   0   2        0.39        2.64      3.75 o 
   8   0   2        9.89       14.87      2.79 o 
  -8   1   2        6.28        4.70      4.22 o 
  -7   1   2       15.72       11.95      4.31 o 
  -6   1   2       81.19       74.87      4.92 o 
  -5   1   2      117.82      112.87      4.90 o 
  -4   1   2      750.03      791.92     10.56 o 
  -3   1   2     1350.10     1420.16     11.94 o 
  -2   1   2      698.72      698.94      6.90 o 
  -1   1   2     1107.88     1078.01      6.83 o 
   0   1   2        0.00        0.58      0.36 o 
   1   1   2     1108.36     1076.36      6.83 o 
   2   1   2      698.71      698.85      6.90 o 
   3   1   2     1351.10     1446.95     12.11 o 
   4   1   2      749.10      833.59     10.78 o 
   5   1   2      117.97      122.58      5.12 o 
   6   1   2       81.09       78.67      4.84 o 
   7   1   2       15.82       23.18      3.95 o 
   8   1   2        6.30       11.42      4.14 o 
  -8   2   2       13.65       19.01      4.48 o 
  -7   2   2        7.97        9.67      3.50 o 
  -6   2   2      118.97      124.18      6.15 o 
  -5   2   2       73.82       60.63      4.14 o 
  -4   2   2      665.36      646.82      9.71 o 
  -3   2   2       94.13       90.16      3.31 o 
  -2   2   2      272.66      281.79      4.64 o 
  -1   2   2      366.01      363.55      4.48 o 
   0   2   2      451.36      413.23      7.63 o 
   1   2   2      366.13      373.28      4.54 o 
   2   2   2      272.83      282.19      4.69 o 
   3   2   2       93.86       91.50      3.39 o 
   4   2   2      665.64      671.70      9.88 o 
   5   2   2       73.80       67.75      4.03 o 
   6   2   2      118.82      108.04      5.81 o 
   7   2   2        7.99        6.20      3.64 o 
   8   2   2       13.68       10.98      4.45 o 
  -8   3   2        6.79        9.42      4.22 o 
  -7   3   2        7.16        6.62      3.67 o 
  -6   3   2       93.00       97.40      5.76 o 
  -5   3   2       10.42       11.09      3.00 o 
  -4   3   2        5.30        4.03      1.86 o 
  -3   3   2      119.12      114.62      3.90 o 
  -2   3   2       71.51       81.55      2.89 o 
  -1   3   2     2804.36     2975.47     14.68 o 
   0   3   2      513.90     1256.49    695.76 o 
   1   3   2     2804.19     2782.10     59.31 o 
   2   3   2       71.73       71.89      2.75 o 
   3   3   2      119.13      119.74      4.01 o 
   4   3   2        5.35        3.61      2.00 o 
   5   3   2       10.44       16.29      2.86 o 
   6   3   2       92.78       92.34      5.51 o 
   7   3   2        7.20        9.17      3.53 o 
   8   3   2        6.78       14.59      4.28 o 
  -7   4   2       74.74       80.75      6.03 o 
  -6   4   2      117.76      114.66      6.37 o 
  -5   4   2        6.31        1.28      3.61 o 
  -4   4   2       89.57       87.26      4.23 o 
  -3   4   2      160.22      179.52      5.18 o 
  -2   4   2      510.90      570.04      7.89 o 
  -1   4   2     2531.03     2862.68     16.00 o 
   0   4   2      267.25      259.78      8.05 o 
   1   4   2     2531.51     2819.67     15.85 o 
   2   4   2      510.30      548.08      7.69 o 
   3   4   2      160.33      178.07      5.15 o 
   4   4   2       89.60       94.21      4.39 o 
   5   4   2        6.30        6.98      3.47 o 
   6   4   2      117.74      111.57      6.34 o 
   7   4   2       74.72       80.22      5.92 o 
  -7   5   2        3.28        2.78      3.64 o 
  -6   5   2       30.44       31.16      4.34 o 
  -5   5   2      168.73      183.03      7.21 o 
  -4   5   2       71.01       75.45      4.39 o 
  -3   5   2      279.17      315.92      7.08 o 
  -2   5   2      722.32      775.61      9.92 o 
  -1   5   2      769.57      939.28     10.27 o 
   0   5   2      242.11      266.10      8.03 o 
   1   5   2      769.80      955.92     10.30 o 
   2   5   2      722.40      778.61      9.92 o 
   3   5   2      279.52      308.51      7.16 o 
   4   5   2       71.14       75.95      4.31 o 
   5   5   2      168.76      173.18      6.93 o 
   6   5   2       30.49       28.58      4.61 o 
   7   5   2        3.25        2.50      3.42 o 
  -7   6   2       37.82       30.97      5.67 o 
  -6   6   2       17.41       19.24      4.06 o 
  -5   6   2       79.85       80.29      5.28 o 
  -4   6   2       77.56       79.98      4.62 o 
  -3   6   2      200.46      200.05      6.21 o 
  -2   6   2       75.86       77.10      3.81 o 
  -1   6   2      204.80      216.37      5.54 o 
   0   6   2      237.12      257.45      9.46 o 
   1   6   2      204.56      218.21      5.52 o 
   2   6   2       75.72       71.37      3.56 o 
   3   6   2      200.79      209.66      6.38 o 
   4   6   2       77.65       73.45      4.62 o 
   5   6   2       79.85       78.81      5.62 o 
   6   6   2       17.33       17.98      4.06 o 
   7   6   2       37.92       40.89      5.28 o 
  -6   7   2       62.41       73.63      5.89 o 
  -5   7   2      187.68      184.84      7.71 o 
  -4   7   2      146.34      140.70      6.40 o 
  -3   7   2       35.84       43.87      3.67 o 
  -2   7   2       30.80       30.80      2.95 o 
  -1   7   2      259.37      237.90      6.32 o 
   0   7   2        0.51       -0.39      2.57 o 
   1   7   2      258.94      274.76      6.77 o 
   2   7   2       30.76       30.80      3.09 o 
   3   7   2       35.82       44.43      3.75 o 
   4   7   2      146.54      132.30      6.26 o 
   5   7   2      187.80      171.42      7.62 o 
   6   7   2       62.57       77.38      5.62 o 
  -6   8   2       34.77       41.50      4.84 o 
  -5   8   2        7.45        7.81      3.45 o 
  -4   8   2      173.23      160.48      7.21 o 
  -3   8   2      142.74      140.78      6.15 o 
  -2   8   2       82.83       83.80      4.64 o 
  -1   8   2      399.45      408.72      8.92 o 
   0   8   2       73.12       69.11      4.67 o 
   1   8   2      398.68      426.95      8.98 o 
   2   8   2       83.26       80.90      4.76 o 
   3   8   2      143.04      143.98      6.07 o 
   4   8   2      172.96      177.87      7.37 o 
   5   8   2        7.42       -2.78      3.92 o 
   6   8   2       34.73       31.69      5.34 o 
  -5   9   2       22.79       23.71      4.78 o 
  -4   9   2        9.68        8.62      3.81 o 
  -3   9   2       83.25       80.68      5.42 o 
  -2   9   2      160.59      165.45      6.85 o 
  -1   9   2       10.54       10.17      3.45 o 
   0   9   2       15.79       19.88      2.88 o 
   1   9   2       10.53        7.23      3.45 o 
   2   9   2      160.33      165.65      6.87 o 
   3   9   2       83.10       80.04      5.53 o 
   4   9   2        9.70       13.06      3.89 o 
   5   9   2       22.86       23.71      4.34 o 
  -5  10   2       23.47       22.93      5.14 o 
  -4  10   2       48.74       46.87      5.12 o 
  -3  10   2       12.22       19.21      4.06 o 
  -2  10   2      160.43      133.77      7.09 o 
  -1  10   2       92.41      104.79      5.90 o 
   0  10   2      244.59      238.93      5.88 o 
   1  10   2       92.34       97.42      5.73 o 
   2  10   2      160.14      151.02      7.04 o 
   3  10   2       12.38        9.23      3.97 o 
   4  10   2       48.76       55.88      5.25 o 
   5  10   2       23.42       22.32      5.09 o 
  -4  11   2        1.55        3.00      3.89 o 
  -3  11   2       13.09       16.15      4.00 o 
  -2  11   2      121.67      109.09      6.76 o 
  -1  11   2       14.88       12.62      3.78 o 
   0  11   2      125.58      106.75      4.49 o 
   1  11   2       14.89       27.24      3.34 o 
   2  11   2      122.03      117.24      6.73 o 
   3  11   2       12.99       16.71      4.03 o 
   4  11   2        1.52       -3.31      4.25 o 
  -2  12   2       25.61       30.52      4.84 o 
  -1  12   2       33.68       34.08      5.00 o 
   0  12   2       30.01       27.40      3.24 o 
   1  12   2       33.80       43.45      4.70 o 
   2  12   2       25.51       34.64      4.81 o 
   1   0   3     9083.21     9019.59    119.89 o 
   2   0   3      116.56      125.99      2.22 o 
   3   0   3      898.38      853.07     61.85 o 
   4   0   3       73.68       79.15      2.65 o 
   5   0   3       11.02       10.25      1.72 o 
   6   0   3       30.64       36.27      2.72 o 
   7   0   3       22.53       14.26      2.69 o 
   8   0   3        0.01       -0.21      4.11 o 
  -8   1   3       17.35       13.90      4.14 o 
  -7   1   3       43.63       41.45      4.81 o 
  -6   1   3       43.30       42.01      4.14 o 
  -5   1   3      307.39      299.70      7.80 o 
  -4   1   3      447.22      465.98      8.32 o 
  -3   1   3      244.63      255.23      5.27 o 
  -2   1   3     2114.08     2101.67     12.56 o 
  -1   1   3     2266.34     2005.13     42.96 o 
   0   1   3     3801.43     3281.93    113.29 o 
   1   1   3     2267.17     1972.88     42.61 o 
   2   1   3     2114.15     2091.82     12.59 o 
   3   1   3      243.89      254.73      5.30 o 
   4   1   3      447.24      469.28      8.35 o 
   5   1   3      307.96      306.73      7.75 o 
   6   1   3       43.27       47.51      4.14 o 
   7   1   3       43.54       43.93      4.75 o 
   8   1   3       17.33       15.37      4.09 o 
  -8   2   3        3.02        8.09      3.56 o 
  -7   2   3       60.18       67.98      5.39 o 
  -6   2   3        9.21        5.17      3.31 o 
  -5   2   3       14.22       13.15      2.86 o 
  -4   2   3       44.50       43.02      3.03 o 
  -3   2   3      545.21      526.88      7.67 o 
  -2   2   3      195.09      209.58      4.24 o 
  -1   2   3      160.05      160.29      3.21 o 
   0   2   3     1202.40     1191.37     77.30 o 
   1   2   3      159.39      155.24      3.15 o 
   2   2   3      194.66      217.97      4.32 o 
   3   2   3      545.73      500.89      7.58 o 
   4   2   3       44.45       41.01      3.17 o 
   5   2   3       14.19       16.71      2.78 o 
   6   2   3        9.22        9.53      3.17 o 
   7   2   3       60.37       66.76      5.25 o 
   8   2   3        2.99        5.09      3.81 o 
  -8   3   3       14.10       18.07      4.61 o 
  -7   3   3       31.54       39.45      4.59 o 
  -6   3   3      124.38      126.21      6.43 o 
  -5   3   3      180.09      176.13      6.43 o 
  -4   3   3       84.34       80.25      4.03 o 
  -3   3   3      504.11      504.68      7.97 o 
  -2   3   3      667.77      729.54      8.36 o 
  -1   3   3     1109.76     1155.59      9.40 o 
   0   3   3     2417.03     2341.29    138.71 o 
   1   3   3     1111.47     1149.42      9.37 o 
   2   3   3      668.68      740.71      8.39 o 
   3   3   3      503.97      513.40      7.94 o 
   4   3   3       84.47       79.44      4.14 o 
   5   3   3      180.43      177.41      6.35 o 
   6   3   3      124.62      109.71      6.20 o 
   7   3   3       31.56       34.28      4.70 o 
   8   3   3       14.08       15.93      4.56 o 
  -7   4   3       12.55       13.90      4.09 o 
  -6   4   3      513.39      531.68     11.94 o 
  -5   4   3      842.42      828.82     13.65 o 
  -4   4   3      221.49      237.83      6.71 o 
  -3   4   3      278.97      300.49      6.58 o 
  -2   4   3      227.41      292.35      5.80 o 
  -1   4   3      132.36      147.86      3.90 o 
   0   4   3     2497.87     2529.06    145.51 o 
   1   4   3      132.45      141.99      3.81 o 
   2   4   3      227.98      290.37      5.80 o 
   3   4   3      279.41      289.18      6.38 o 
   4   4   3      220.95      221.67      6.49 o 
   5   4   3      842.69      822.47     13.68 o 
   6   4   3      513.73      508.87     12.02 o 
   7   4   3       12.51       12.04      3.67 o 
  -7   5   3       30.91       35.53      4.70 o 
  -6   5   3      159.90      162.54      7.71 o 
  -5   5   3      166.46      175.31      7.10 o 
  -4   5   3      222.75      207.78      6.68 o 
  -3   5   3      463.91      497.50      8.88 o 
  -2   5   3     1231.87     1352.71     13.35 o 
  -1   5   3     1221.88     1327.86     12.38 o 
   0   5   3      122.69      124.96      2.72 o 
   1   5   3     1222.06     1310.04     12.24 o 
   2   5   3     1231.75     1368.45     13.41 o 
   3   5   3      464.48      501.77      8.91 o 
   4   5   3      222.53      222.82      6.88 o 
   5   5   3      166.35      176.76      7.15 o 
   6   5   3      159.97      166.13      7.65 o 
   7   5   3       30.94       25.74      4.81 o 
  -7   6   3       15.98       15.32      4.31 o 
  -6   6   3       34.13       39.36      4.53 o 
  -5   6   3       30.31       31.08      4.25 o 
  -4   6   3      574.31      571.67     11.03 o 
  -3   6   3       80.88       83.05      4.17 o 
  -2   6   3       44.60       43.77      3.09 o 
  -1   6   3      321.96      345.65      7.06 o 
   0   6   3     1001.18     1059.63      8.43 o 
   1   6   3      321.39      353.32      7.03 o 
   2   6   3       44.38       44.46      3.06 o 
   3   6   3       80.78       83.24      4.34 o 
   4   6   3      574.29      559.75     11.06 o 
   5   6   3       30.27       29.36      4.28 o 
   6   6   3       33.95       30.30      4.45 o 
   7   6   3       16.01       18.57      4.42 o 
  -6   7   3       25.86       24.32      4.50 o 
  -5   7   3      108.75       99.57      6.09 o 
  -4   7   3       99.99      101.94      5.42 o 
  -3   7   3        3.29        6.81      2.33 o 
  -2   7   3      247.65      259.37      6.96 o 
  -1   7   3      142.22      155.29      5.29 o 
   0   7   3        1.08       -0.82      1.34 o 
   1   7   3      142.39      153.45      5.20 o 
   2   7   3      247.78      259.26      6.96 o 
   3   7   3        3.28        4.47      2.50 o 
   4   7   3       99.93      107.25      5.53 o 
   5   7   3      108.71      102.19      6.29 o 
   6   7   3       25.86       30.83      4.70 o 
  -6   8   3        4.47        5.81      4.00 o 
  -5   8   3       62.27       71.96      5.34 o 
  -4   8   3      278.49      265.96      8.72 o 
  -3   8   3       14.77       13.09      3.14 o 
  -2   8   3       64.55       70.08      4.37 o 
  -1   8   3      220.89      217.63      6.82 o 
   0   8   3     2949.02     3096.27    194.29 o 
   1   8   3      220.73      228.68      7.10 o 
   2   8   3       64.50       64.01      4.39 o 
   3   8   3       14.84       14.51      3.22 o 
   4   8   3      278.12      254.93      8.63 o 
   5   8   3       62.34       70.96      5.78 o 
   6   8   3        4.46        7.28      3.97 o 
  -5   9   3       11.36       11.15      4.03 o 
  -4   9   3       68.92       68.51      5.31 o 
  -3   9   3      160.29      137.53      6.65 o 
  -2   9   3      146.22      153.11      6.82 o 
  -1   9   3      371.39      386.86      9.81 o 
   0   9   3        0.73       -0.60      2.35 o 
   1   9   3      371.63      395.95      9.73 o 
   2   9   3      146.34      151.05      6.57 o 
   3   9   3      159.90      142.99      6.68 o 
   4   9   3       69.03       66.51      5.31 o 
   5   9   3       11.41       17.54      3.95 o 
  -5  10   3       12.05        8.81      4.59 o 
  -4  10   3       13.65        7.98      4.09 o 
  -3  10   3       41.34       35.81      4.45 o 
  -2  10   3      106.68      105.16      6.15 o 
  -1  10   3      277.41      266.82      8.85 o 
   0  10   3        5.39        2.70      2.50 o 
   1  10   3      277.66      289.15      9.02 o 
   2  10   3      106.55       95.73      6.42 o 
   3  10   3       41.46       41.62      4.73 o 
   4  10   3       13.66       14.31      3.97 o 
   5  10   3       12.11       14.93      4.67 o 
  -4  11   3       39.21       43.45      5.42 o 
  -3  11   3        8.63        9.01      3.72 o 
  -2  11   3        4.90       14.29      3.84 o 
  -1  11   3        3.21       10.98      3.31 o 
   0  11   3        0.14        2.39      6.67 o 
   1  11   3        3.21        5.11      3.28 o 
   2  11   3        4.90        7.14      2.86 o 
   3  11   3        8.74        6.20      3.86 o 
   4  11   3       39.18       36.47      5.48 o 
  -2  12   3        0.64        6.23      3.45 o 
  -1  12   3       12.44       13.20      3.95 o 
   0  12   3        4.24        7.79      2.54 o 
   1  12   3       12.38       13.76      4.09 o 
   2  12   3        0.64       -0.58      4.03 o 
   0   0   4    15554.27    15802.09    393.75 o 
   1   0   4     9170.51     9107.04     72.59 o 
   2   0   4     2644.85     2547.53     27.19 o 
   3   0   4      352.02      418.48      4.85 o 
   4   0   4       39.50       52.24      6.17 o 
   5   0   4       63.35       68.78      2.94 o 
   6   0   4       26.68       27.70      2.51 o 
   7   0   4      155.51      152.45      6.70 o 
   8   0   4        4.55        3.41      4.92 o 
  -8   1   4        1.19        4.20      3.70 o 
  -7   1   4       15.85        9.26      3.59 o 
  -6   1   4      168.76      161.20      6.85 o 
  -5   1   4        7.80        3.20      2.81 o 
  -4   1   4      396.62      388.39      7.79 o 
  -3   1   4       78.56       84.96      3.34 o 
  -2   1   4      443.98      435.66      6.02 o 
  -1   1   4     2383.16     2285.24     11.98 o 
   0   1   4    21722.85    23827.41    911.83 o 
   1   1   4     2379.29     2296.47     11.95 o 
   2   1   4      443.41      451.48      6.13 o 
   3   1   4       79.05       87.33      3.42 o 
   4   1   4      396.86      409.37      7.92 o 
   5   1   4        7.74        6.23      2.56 o 
   6   1   4      169.19      150.71      6.73 o 
   7   1   4       15.78        6.50      4.31 o 
   8   1   4        1.21        0.31      3.61 o 
  -8   2   4        7.26        6.98      4.00 o 
  -7   2   4       15.98        7.64      4.09 o 
  -6   2   4       60.90       50.30      4.62 o 
  -5   2   4      104.98       92.05      4.70 o 
  -4   2   4       46.27       49.38      3.09 o 
  -3   2   4      773.11      792.47      9.76 o 
  -2   2   4     1549.17     1548.99     11.77 o 
  -1   2   4      116.42      111.36      2.90 o 
   0   2   4        9.51        1.00      4.55 o 
   1   2   4      116.15      111.50      2.92 o 
   2   2   4     1549.20     1537.34     11.83 o 
   3   2   4      773.01      777.95      9.65 o 
   4   2   4       46.27       49.13      3.31 o 
   5   2   4      105.30       95.39      4.98 o 
   6   2   4       61.00       53.30      4.89 o 
   7   2   4       15.97       14.79      3.50 o 
   8   2   4        7.30        5.17      4.14 o 
  -7   3   4        1.04        4.70      3.39 o 
  -6   3   4      132.10      124.85      6.59 o 
  -5   3   4       91.39      102.02      5.28 o 
  -4   3   4      641.21      665.21     10.60 o 
  -3   3   4      186.09      186.91      5.21 o 
  -2   3   4      264.61      286.47      5.52 o 
  -1   3   4     1446.84     1543.57     11.40 o 
   0   3   4     2436.33     2401.03    163.23 o 
   1   3   4     1446.13     1428.97     11.00 o 
   2   3   4      264.55      267.59      5.30 o 
   3   3   4      186.06      194.54      5.32 o 
   4   3   4      641.11      642.06     10.40 o 
   5   3   4       91.30       99.35      5.40 o 
   6   3   4      132.27      133.00      6.48 o 
   7   3   4        1.04        0.00      3.00 o 
  -7   4   4       44.90       48.01      5.03 o 
  -6   4   4      157.89      161.40      7.62 o 
  -5   4   4      360.77      374.65      9.70 o 
  -4   4   4      277.17      286.69      7.30 o 
  -3   4   4       17.41       16.15      2.36 o 
  -2   4   4      591.96      657.15      8.90 o 
  -1   4   4      346.80      372.04      6.20 o 
   0   4   4      214.70      235.93     12.39 o 
   1   4   4      346.08      341.71      6.00 o 
   2   4   4      592.37      627.26      8.56 o 
   3   4   4       17.43       16.93      2.34 o 
   4   4   4      277.33      277.44      7.27 o 
   5   4   4      361.01      369.25      9.39 o 
   6   4   4      158.17      182.52      7.71 o 
   7   4   4       45.14       34.72      5.34 o 
  -7   5   4       23.03       13.90      4.67 o 
  -6   5   4       55.19       47.96      5.20 o 
  -5   5   4      520.66      512.83     11.44 o 
  -4   5   4      288.00      276.22      7.66 o 
  -3   5   4      415.76      463.44      8.68 o 
  -2   5   4       63.92       85.13      3.78 o 
  -1   5   4        2.38        3.75      1.86 o 
   0   5   4        5.91        7.45      1.21 o 
   1   5   4        2.32        5.23      1.56 o 
   2   5   4       64.04       75.96      3.64 o 
   3   5   4      416.06      442.04      8.51 o 
   4   5   4      288.18      277.73      7.66 o 
   5   5   4      520.91      517.32     11.41 o 
   6   5   4       55.11       60.03      5.31 o 
   7   5   4       22.92       28.38      4.64 o 
  -7   6   4        0.42       -4.00      4.00 o 
  -6   6   4        1.16        2.81      3.36 o 
  -5   6   4      132.52      130.42      6.54 o 
  -4   6   4      242.16      247.24      7.71 o 
  -3   6   4       25.18       25.69      3.14 o 
  -2   6   4      171.23      195.81      5.82 o 
  -1   6   4       40.12       35.92      2.89 o 
   0   6   4       39.66       41.20      2.45 o 
   1   6   4       40.20       31.25      2.84 o 
   2   6   4      170.85      199.21      5.87 o 
   3   6   4       25.20       26.21      3.00 o 
   4   6   4      241.97      223.10      7.66 o 
   5   6   4      132.25      129.58      6.48 o 
   6   6   4        1.16        3.34      3.28 o 
   7   6   4        0.42       -0.31      3.78 o 
  -6   7   4       45.68       41.95      5.09 o 
  -5   7   4       62.48       61.70      5.00 o 
  -4   7   4      102.47       99.16      5.53 o 
  -3   7   4        6.93       10.28      2.45 o 
  -2   7   4       48.94       48.16      3.45 o 
  -1   7   4       37.97       35.98      3.14 o 
   0   7   4       15.39       10.25      2.10 o 
   1   7   4       38.04       36.42      3.17 o 
   2   7   4       49.00       43.21      3.59 o 
   3   7   4        7.01        8.26      2.53 o 
   4   7   4      102.68       97.74      5.79 o 
   5   7   4       62.45       57.89      5.17 o 
   6   7   4       45.62       44.98      5.34 o 
  -6   8   4       11.70       14.15      4.14 o 
  -5   8   4       75.42       71.49      5.70 o 
  -4   8   4       86.15       81.37      5.48 o 
  -3   8   4        2.34        9.26      2.78 o 
  -2   8   4      182.14      176.79      6.37 o 
  -1   8   4       95.75      102.47      5.20 o 
   0   8   4       42.60       44.51      3.00 o 
   1   8   4       95.59      100.33      4.90 o 
   2   8   4      182.05      176.07      6.46 o 
   3   8   4        2.32        5.34      3.00 o 
   4   8   4       86.09       71.78      5.45 o 
   5   8   4       75.53       78.25      5.90 o 
   6   8   4       11.74       11.48      4.42 o 
  -5   9   4       35.74       45.45      4.78 o 
  -4   9   4       54.07       44.79      4.78 o 
  -3   9   4       35.91       37.67      4.39 o 
  -2   9   4      169.34      165.26      7.07 o 
  -1   9   4      285.06      288.21      8.36 o 
   0   9   4      257.53      252.36      9.19 o 
   1   9   4      284.77      284.89      8.58 o 
   2   9   4      169.32      177.42      7.01 o 
   3   9   4       35.69       34.92      4.48 o 
   4   9   4       54.00       42.76      4.62 o 
   5   9   4       35.69       39.81      5.34 o 
  -5  10   4       97.54      105.76      7.09 o 
  -4  10   4       12.76        7.81      4.53 o 
  -3  10   4       11.10       15.87      3.61 o 
  -2  10   4      186.59      191.62      7.85 o 
  -1  10   4      101.16       99.74      5.95 o 
   0  10   4       19.59       18.76      3.06 o 
   1  10   4      101.34       90.75      5.84 o 
   2  10   4      186.80      183.74      7.82 o 
   3  10   4       11.08       12.81      4.03 o 
   4  10   4       12.68       11.17      4.36 o 
   5  10   4       97.63       97.75      7.20 o 
  -4  11   4       33.24       33.86      5.25 o 
  -3  11   4        9.06       11.98      3.84 o 
  -2  11   4        4.95        2.42      4.14 o 
  -1  11   4       64.94       57.50      5.67 o 
   0  11   4        4.47        9.88      6.00 o 
   1  11   4       64.93       66.81      5.45 o 
   2  11   4        4.99        6.98      3.75 o 
   3  11   4        9.15       12.54      3.84 o 
   4  11   4       33.32       33.25      5.59 o 
  -2  12   4       14.07       18.60      4.56 o 
  -1  12   4       18.22       16.84      4.42 o 
   0  12   4       61.38       57.35      3.98 o 
   1  12   4       18.22       16.84      4.31 o 
   2  12   4       14.03       21.01      4.64 o 
   1   0   5    12107.58    11923.47     91.78 o 
   2   0   5       88.41      106.26      2.80 o 
   3   0   5      779.96      826.88      7.04 o 
   4   0   5      184.29      181.48      6.50 o 
   5   0   5       26.23       21.23      2.18 o 
   6   0   5       66.41       59.16      3.36 o 
   7   0   5       69.93       64.96      3.89 o 
   8   0   5       45.53       38.63      6.07 o 
  -8   1   5       15.06       15.82      4.39 o 
  -7   1   5        6.92       12.01      3.95 o 
  -6   1   5      158.27      143.77      6.87 o 
  -5   1   5       22.15       24.52      3.03 o 
  -4   1   5      244.24      235.30      6.24 o 
  -3   1   5      233.59      209.00      5.24 o 
  -2   1   5      887.04      871.05      8.95 o 
  -1   1   5     2586.43     2525.26     13.57 o 
   0   1   5      338.82      334.42     16.55 o 
   1   1   5     2587.63     2483.37     13.51 o 
   2   1   5      887.51      874.71      9.04 o 
   3   1   5      233.98      215.07      5.35 o 
   4   1   5      243.74      229.70      6.27 o 
   5   1   5       22.10       21.21      2.86 o 
   6   1   5      158.53      148.11      6.62 o 
   7   1   5        6.91       13.54      3.47 o 
   8   1   5       15.12       23.43      4.64 o 
  -8   2   5        2.58       -4.03      4.03 o 
  -7   2   5       72.95       65.21      5.70 o 
  -6   2   5      167.58      163.62      7.12 o 
  -5   2   5      149.23      153.91      6.07 o 
  -4   2   5        4.13        2.03      2.03 o 
  -3   2   5      578.84      537.94      8.39 o 
  -2   2   5        3.12        6.50      1.42 o 
  -1   2   5      376.78      384.29      5.62 o 
   0   2   5     1438.75     1391.96     55.56 o 
   1   2   5      376.50      364.60      5.48 o 
   2   2   5        3.12        1.39      1.50 o 
   3   2   5      578.62      535.48      8.36 o 
   4   2   5        4.15       51.23      3.45 o 
   5   2   5      148.75      160.25      6.18 o 
   6   2   5      167.69      152.43      6.90 o 
   7   2   5       72.93       68.60      5.87 o 
   8   2   5        2.60        1.86      3.70 o 
  -7   3   5       13.90       12.79      4.28 o 
  -6   3   5      113.16      105.84      5.95 o 
  -5   3   5      139.97      145.63      6.12 o 
  -4   3   5      134.57      120.46      5.01 o 
  -3   3   5      449.99      457.48      7.96 o 
  -2   3   5      175.06      176.76      4.60 o 
  -1   3   5      109.79      120.73      3.59 o 
   0   3   5      670.37      627.16     35.42 o 
   1   3   5      109.36      117.70      3.54 o 
   2   3   5      175.32      167.68      4.60 o 
   3   3   5      449.91      456.41      8.04 o 
   4   3   5      134.58      126.98      5.18 o 
   5   3   5      140.03      150.19      6.32 o 
   6   3   5      112.88      110.37      6.20 o 
   7   3   5       13.93       12.54      4.11 o 
  -7   4   5        0.73        4.70      3.86 o 
  -6   4   5      100.44      106.30      6.73 o 
  -5   4   5      146.95      154.31      6.68 o 
  -4   4   5      297.42      299.20      7.75 o 
  -3   4   5       38.85       43.40      3.17 o 
  -2   4   5      425.53      438.94      7.48 o 
  -1   4   5      545.25      581.76      8.03 o 
   0   4   5     1321.71     1233.77     89.91 o 
   1   4   5      544.86      595.13      8.14 o 
   2   4   5      426.57      419.04      7.32 o 
   3   4   5       38.58       39.04      2.92 o 
   4   4   5      297.88      300.32      7.80 o 
   5   4   5      146.75      151.64      6.57 o 
   6   4   5      100.22       99.32      6.65 o 
   7   4   5        0.71        2.75      3.42 o 
  -7   5   5       10.04       13.56      4.34 o 
  -6   5   5      115.22      114.73      6.79 o 
  -5   5   5       80.85       87.07      5.81 o 
  -4   5   5       24.03       26.49      3.42 o 
  -3   5   5      103.91       98.93      4.48 o 
  -2   5   5      377.58      402.95      7.73 o 
  -1   5   5      485.48      504.28      8.16 o 
   0   5   5      379.56      349.35     16.18 o 
   1   5   5      486.52      519.91      8.24 o 
   2   5   5      377.42      390.51      7.64 o 
   3   5   5      103.90       95.78      4.56 o 
   4   5   5       24.21       24.02      3.64 o 
   5   5   5       81.06       83.12      5.28 o 
   6   5   5      115.13      127.31      6.81 o 
   7   5   5       10.04       12.12      4.36 o 
  -7   6   5        0.45        1.83      3.78 o 
  -6   6   5       50.93       54.63      5.31 o 
  -5   6   5      173.03      193.81      7.65 o 
  -4   6   5      505.16      479.92     10.77 o 
  -3   6   5       27.39       30.80      2.92 o 
  -2   6   5      108.16      120.63      4.87 o 
  -1   6   5       98.84      103.99      4.20 o 
   0   6   5      193.31      205.61      4.91 o 
   1   6   5       98.85      101.18      4.28 o 
   2   6   5      108.37      119.02      4.81 o 
   3   6   5       27.37       27.61      3.06 o 
   4   6   5      504.95      502.71     10.71 o 
   5   6   5      173.20      193.23      7.65 o 
   6   6   5       50.91       46.79      5.39 o 
   7   6   5        0.45        3.64      3.64 o 
  -6   7   5        0.28        0.56      3.78 o 
  -5   7   5       41.03       36.00      4.36 o 
  -4   7   5       82.87       95.25      5.37 o 
  -3   7   5       49.53       38.15      3.81 o 
  -2   7   5       24.04       21.38      2.89 o 
  -1   7   5       50.56       57.31      3.56 o 
   0   7   5       19.96       17.70      3.67 o 
   1   7   5       50.56       50.58      3.53 o 
   2   7   5       24.10       19.32      3.17 o 
   3   7   5       49.36       48.55      3.95 o 
   4   7   5       83.00       93.36      5.51 o 
   5   7   5       41.05       46.23      4.89 o 
   6   7   5        0.28        0.00      3.28 o 
  -6   8   5        3.32        3.59      3.81 o 
  -5   8   5       72.81       64.95      5.53 o 
  -4   8   5        2.47       -1.42      3.64 o 
  -3   8   5       59.49       55.39      4.84 o 
  -2   8   5      100.65      102.94      5.28 o 
  -1   8   5      305.95      304.32      8.47 o 
   0   8   5       40.64       44.14      3.21 o 
   1   8   5      305.59      317.83      8.30 o 
   2   8   5      100.64       91.15      5.20 o 
   3   8   5       59.55       61.95      4.59 o 
   4   8   5        2.50        5.61      3.39 o 
   5   8   5       72.74       87.17      5.89 o 
   6   8   5        3.31        7.20      3.89 o 
  -5   9   5        8.70       12.65      3.81 o 
  -4   9   5       89.73       91.07      6.09 o 
  -3   9   5       34.82       27.69      4.36 o 
  -2   9   5       83.60       89.38      5.45 o 
  -1   9   5      300.62      292.74      8.89 o 
   0   9   5      758.38      751.52     12.67 o 
   1   9   5      300.24      298.50      8.63 o 
   2   9   5       83.65       91.35      5.48 o 
   3   9   5       34.92       28.63      4.03 o 
   4   9   5       89.84       96.78      6.42 o 
   5   9   5        8.67       10.92      4.00 o 
  -4  10   5       18.17       16.48      4.39 o 
  -3  10   5        2.83       -2.33      3.28 o 
  -2  10   5       14.18       14.68      3.70 o 
  -1  10   5      285.93      285.76      9.55 o 
   0  10   5      122.55      119.25      4.65 o 
   1  10   5      285.79      292.50      9.58 o 
   2  10   5       14.11       10.03      4.20 o 
   3  10   5        2.83       -0.25      3.67 o 
   4  10   5       18.16       17.32      4.31 o 
  -3  11   5       13.25       12.17      4.14 o 
  -2  11   5       31.16       18.07      5.00 o 
  -1  11   5       19.28       22.18      3.89 o 
   0  11   5       28.16       25.65      4.18 o 
   1  11   5       19.43       24.02      4.45 o 
   2  11   5       31.13       32.86      4.78 o 
   3  11   5       13.19       10.15      4.31 o 
  -2  12   5       48.45       45.76      5.84 o 
  -1  12   5       26.65       36.33      4.98 o 
   0  12   5       26.17       30.39      3.41 o 
   1  12   5       26.58       21.27      4.81 o 
   2  12   5       48.55       52.16      6.03 o 
   0   0   6     4911.56     4372.31     54.82 o 
   1   0   6     2624.69     2583.12     10.40 o 
   2   0   6       22.53       21.31      1.33 o 
   3   0   6       34.19       26.50      5.05 o 
   4   0   6     1059.80     1025.28     97.84 o 
   5   0   6      134.78      149.86      4.52 o 
   6   0   6        0.49       -0.60      3.36 o 
   7   0   6       17.91       14.19      2.81 o 
  -7   1   6       14.62       12.56      4.00 o 
  -6   1   6       78.95       83.06      5.17 o 
  -5   1   6      133.62      132.94      5.59 o 
  -4   1   6       17.24       16.48      2.70 o 
  -3   1   6     1025.78     1033.38     11.64 o 
  -2   1   6     1106.71     1089.23     10.63 o 
  -1   1   6      241.71      213.87      4.35 o 
   0   1   6      322.20      317.72      3.68 o 
   1   1   6      242.35      208.21      4.38 o 
   2   1   6     1106.26     1085.33     10.60 o 
   3   1   6     1025.73     1071.91     11.83 o 
   4   1   6       17.27       16.51      2.53 o 
   5   1   6      133.76      136.64      5.79 o 
   6   1   6       78.83       69.99      5.09 o 
   7   1   6       14.52       15.18      3.78 o 
  -7   2   6        8.94        6.64      4.28 o 
  -6   2   6       39.22       41.87      4.42 o 
  -5   2   6       28.29       29.58      3.59 o 
  -4   2   6      122.50      114.36      4.73 o 
  -3   2   6      506.99      524.83      8.55 o 
  -2   2   6      539.14      547.69      7.78 o 
  -1   2   6      297.91      292.26      5.22 o 
   0   2   6     1115.21      991.89     52.66 o 
   1   2   6      298.44      281.15      5.16 o 
   2   2   6      540.53      533.07      7.75 o 
   3   2   6      507.53      521.79      8.55 o 
   4   2   6      122.71      113.38      4.73 o 
   5   2   6       28.23       26.47      3.61 o 
   6   2   6       39.11       39.89      4.36 o 
   7   2   6        8.93       11.70      4.09 o 
  -7   3   6       35.84       34.36      4.86 o 
  -6   3   6       74.52       77.03      5.51 o 
  -5   3   6       51.70       44.24      4.39 o 
  -4   3   6      204.54      197.18      6.26 o 
  -3   3   6       18.01       17.57      2.45 o 
  -2   3   6      987.43     1010.78     11.08 o 
  -1   3   6      205.72      204.86      4.77 o 
   0   3   6       36.71       28.47      3.20 o 
   1   3   6      206.00      186.41      4.57 o 
   2   3   6      987.52      986.24     10.94 o 
   3   3   6       18.11       24.21      2.61 o 
   4   3   6      204.60      203.73      6.29 o 
   5   3   6       51.75       52.94      4.53 o 
   6   3   6       74.44       74.08      5.42 o 
   7   3   6       35.73       34.36      5.17 o 
  -7   4   6        4.44        6.20      3.64 o 
  -6   4   6       62.84       69.76      5.78 o 
  -5   4   6      306.00      314.82      9.05 o 
  -4   4   6        6.20        7.17      2.89 o 
  -3   4   6       96.20      106.68      4.42 o 
  -2   4   6      108.48      119.57      4.45 o 
  -1   4   6      712.00      779.68      9.64 o 
   0   4   6      818.85      818.11     56.89 o 
   1   4   6      712.02      690.87      9.14 o 
   2   4   6      108.22      106.91      4.17 o 
   3   4   6       96.29       99.67      4.34 o 
   4   4   6        6.18        6.84      3.14 o 
   5   4   6      306.12      299.56      8.97 o 
   6   4   6       62.75       50.35      5.51 o 
   7   4   6        4.44        0.56      3.81 o 
  -7   5   6       44.94       54.21      5.62 o 
  -6   5   6       61.44       61.28      5.64 o 
  -5   5   6       97.20      103.07      5.92 o 
  -4   5   6       96.12      100.02      5.42 o 
  -3   5   6      121.15      141.34      5.40 o 
  -2   5   6      165.46      161.01      5.40 o 
  -1   5   6      507.00      538.40      8.77 o 
   0   5   6      202.98      198.92     14.79 o 
   1   5   6      506.38      491.21      8.38 o 
   2   5   6      165.20      158.01      5.21 o 
   3   5   6      121.65      133.63      5.26 o 
   4   5   6       95.84       95.82      5.31 o 
   5   5   6       96.96       98.15      6.34 o 
   6   5   6       61.38       67.62      5.48 o 
   7   5   6       45.13       45.09      5.75 o 
  -6   6   6        5.68        5.89      3.75 o 
  -5   6   6       95.93       99.20      6.59 o 
  -4   6   6       56.42       38.32      4.59 o 
  -3   6   6       82.76       88.36      4.64 o 
  -2   6   6       99.35      111.24      4.98 o 
  -1   6   6       39.43       43.35      3.36 o 
   0   6   6       73.58       70.68      4.55 o 
   1   6   6       39.66       41.57      3.28 o 
   2   6   6       99.19      108.13      4.81 o 
   3   6   6       82.63       79.63      4.56 o 
   4   6   6       56.34       62.62      4.75 o 
   5   6   6       96.15       87.66      5.84 o 
   6   6   6        5.68        7.48      3.86 o 
  -6   7   6       30.36       29.11      4.70 o 
  -5   7   6       18.87       17.71      3.89 o 
  -4   7   6       70.75       62.51      5.26 o 
  -3   7   6      171.90      165.75      6.73 o 
  -2   7   6      245.90      250.22      7.18 o 
  -1   7   6      155.83      149.56      5.57 o 
   0   7   6       67.75       67.12      2.85 o 
   1   7   6      155.58      156.01      5.68 o 
   2   7   6      245.73      249.97      7.27 o 
   3   7   6      171.59      166.42      6.65 o 
   4   7   6       70.72       63.62      5.09 o 
   5   7   6       18.83       16.21      3.34 o 
   6   7   6       30.47       30.80      4.48 o 
  -6   8   6        7.92        0.92      4.34 o 
  -5   8   6       35.19       34.83      4.89 o 
  -4   8   6       63.80       56.03      5.00 o 
  -3   8   6       92.02       96.12      5.34 o 
  -2   8   6      176.53      181.42      6.90 o 
  -1   8   6      407.13      410.67      9.76 o 
   0   8   6        2.27        4.28      2.14 o 
   1   8   6      407.39      374.23      9.45 o 
   2   8   6      176.61      156.07      6.71 o 
   3   8   6       91.98       94.42      5.59 o 
   4   8   6       63.79       57.97      5.37 o 
   5   8   6       35.33       31.08      5.00 o 
   6   8   6        7.84       14.06      4.22 o 
  -5   9   6       70.39       73.35      6.26 o 
  -4   9   6       50.73       53.88      4.92 o 
  -3   9   6      166.44      145.60      7.23 o 
  -2   9   6       64.84       49.99      4.78 o 
  -1   9   6      240.04      259.50      8.24 o 
   0   9   6      754.75      668.23     22.93 o 
   1   9   6      240.37      244.63      8.44 o 
   2   9   6       64.69       64.37      4.84 o 
   3   9   6      166.37      144.21      7.21 o 
   4   9   6       50.91       43.07      4.98 o 
   5   9   6       70.65       69.85      6.28 o 
  -4  10   6       17.55       16.54      4.00 o 
  -3  10   6        0.24       -0.28      3.50 o 
  -2  10   6       35.10       26.33      4.70 o 
  -1  10   6       50.12       55.19      5.12 o 
   0  10   6        6.80        5.93      2.58 o 
   1  10   6       50.06       54.69      5.00 o 
   2  10   6       35.20       36.36      4.73 o 
   3  10   6        0.25        4.28      3.70 o 
   4  10   6       17.40       11.31      4.23 o 
  -3  11   6       12.18       14.51      4.42 o 
  -2  11   6       22.77       25.18      4.45 o 
  -1  11   6       15.45       20.51      3.95 o 
   0  11   6      155.03      151.94      7.04 o 
   1  11   6       15.46       11.06      4.28 o 
   2  11   6       22.84       21.26      4.48 o 
   3  11   6       12.22       13.90      4.22 o 
  -1  12   6       57.61       64.84      5.76 o 
   0  12   6        2.82        1.39      3.59 o 
   1  12   6       57.67       66.92      6.31 o 
   1   0   7      146.62      155.34      2.89 o 
   2   0   7       73.65       80.78     12.49 o 
   3   0   7       22.78       29.00      1.90 o 
   4   0   7       14.82       18.66      2.53 o 
   5   0   7        0.51        2.81      1.73 o 
   6   0   7        0.20        0.89      2.10 o 
   7   0   7       13.53       12.91      2.89 o 
  -7   1   7       55.82       70.43      5.62 o 
  -6   1   7       59.66       64.62      5.48 o 
  -5   1   7        0.38        0.00      2.70 o 
  -4   1   7       12.48       12.62      2.53 o 
  -3   1   7      508.01      477.35      8.41 o 
  -2   1   7      385.89      374.68      6.79 o 
  -1   1   7      250.14      230.01      4.91 o 
   0   1   7      247.62      223.55      9.76 o 
   1   1   7      250.10      222.14      4.88 o 
   2   1   7      385.66      378.31      6.76 o 
   3   1   7      508.45      499.37      8.61 o 
   4   1   7       12.45       15.12      2.47 o 
   5   1   7        0.37       -1.31      2.53 o 
   6   1   7       59.82       50.88      4.95 o 
   7   1   7       55.85       52.19      5.53 o 
  -7   2   7       18.34       18.01      4.23 o 
  -6   2   7      136.78      144.16      7.18 o 
  -5   2   7      413.59      384.11      9.56 o 
  -4   2   7       76.90       63.22      3.84 o 
  -3   2   7       44.47       41.63      3.28 o 
  -2   2   7      111.49      108.62      3.92 o 
  -1   2   7       53.73       57.04      2.75 o 
   0   2   7       25.86       34.70      6.91 o 
   1   2   7       53.86       55.49      2.78 o 
   2   2   7      111.59      114.02      3.98 o 
   3   2   7       44.45       39.12      3.06 o 
   4   2   7       76.70       71.78      4.23 o 
   5   2   7      413.82      388.63      9.65 o 
   6   2   7      136.89      136.65      6.73 o 
   7   2   7       18.27       18.57      4.31 o 
  -7   3   7       14.43       15.95      3.72 o 
  -6   3   7       48.23       48.85      4.70 o 
  -5   3   7      121.76      123.26      5.81 o 
  -4   3   7       24.44       26.58      3.31 o 
  -3   3   7       67.49       62.97      3.62 o 
  -2   3   7      113.06      122.72      4.37 o 
  -1   3   7      592.70      582.76      8.29 o 
   0   3   7     1614.70     1490.10     89.97 o 
   1   3   7      592.18      550.60      8.15 o 
   2   3   7      113.57      115.04      4.34 o 
   3   3   7       67.50       55.93      3.48 o 
   4   3   7       24.33       20.68      3.09 o 
   5   3   7      121.49      109.72      5.93 o 
   6   3   7       48.30       54.10      4.84 o 
   7   3   7       14.40       21.82      4.00 o 
  -7   4   7       15.61        9.53      4.61 o 
  -6   4   7      184.02      187.13      8.04 o 
  -5   4   7      229.47      242.78      8.13 o 
  -4   4   7      179.19      166.64      6.37 o 
  -3   4   7       39.36       41.65      3.34 o 
  -2   4   7     1396.97     1473.17     14.68 o 
  -1   4   7      170.85      184.34      5.18 o 
   0   4   7     1060.45     1051.93     60.39 o 
   1   4   7      170.96      162.81      4.90 o 
   2   4   7     1397.23     1420.14     14.48 o 
   3   4   7       39.39       45.65      3.56 o 
   4   4   7      178.78      155.81      6.15 o 
   5   4   7      229.60      215.56      7.79 o 
   6   4   7      184.10      203.33      8.43 o 
   7   4   7       15.50       13.59      4.36 o 
  -7   5   7       48.37       52.79      5.98 o 
  -6   5   7       28.75       26.19      4.31 o 
  -5   5   7      116.68      320.52      9.54 o 
  -4   5   7      210.10      205.69      7.32 o 
  -3   5   7       14.58       16.21      2.81 o 
  -2   5   7       89.16       95.97      4.65 o 
  -1   5   7      338.48      295.26      6.94 o 
   0   5   7      207.16      218.05     13.55 o 
   1   5   7      338.22      316.17      7.17 o 
   2   5   7       88.94       97.97      4.39 o 
   3   5   7       14.66       15.07      2.50 o 
   4   5   7      209.91      202.13      7.24 o 
   5   5   7      116.62      111.60      6.76 o 
   6   5   7       28.64       23.88      4.48 o 
   7   5   7       48.24       55.82      6.01 o 
  -6   6   7       29.47       24.71      4.50 o 
  -5   6   7       60.85       62.25      5.64 o 
  -4   6   7        2.62       -1.86      3.28 o 
  -3   6   7      153.41      144.03      6.09 o 
  -2   6   7       89.41       91.09      4.48 o 
  -1   6   7      127.70      128.41      5.01 o 
   0   6   7      566.73      577.13     20.95 o 
   1   6   7      127.83      131.00      5.01 o 
   2   6   7       89.30       87.14      4.53 o 
   3   6   7      153.41      146.15      5.98 o 
   4   6   7        2.63        2.08      3.42 o 
   5   6   7       60.87       68.96      5.48 o 
   6   6   7       29.53       26.35      4.50 o 
  -6   7   7        8.23       11.40      4.39 o 
  -5   7   7      172.11      193.35      8.01 o 
  -4   7   7      102.27      107.72      6.17 o 
  -3   7   7        6.16        6.70      3.03 o 
  -2   7   7       19.60       22.43      3.31 o 
  -1   7   7       41.79       39.17      3.86 o 
   0   7   7       80.97       92.62     13.70 o 
   1   7   7       41.92       40.04      3.48 o 
   2   7   7       19.55       19.85      3.31 o 
   3   7   7        6.18        5.28      3.03 o 
   4   7   7      102.28      103.46      5.73 o 
   5   7   7      172.27      184.69      8.24 o 
   6   7   7        8.20       14.31      4.06 o 
  -5   8   7       66.77       68.48      6.20 o 
  -4   8   7       38.73       36.17      4.42 o 
  -3   8   7       24.93       18.15      3.95 o 
  -2   8   7       13.70       17.01      3.47 o 
  -1   8   7      426.19      455.56     10.34 o 
   0   8   7      327.25      302.79     25.77 o 
   1   8   7      426.60      437.44     10.20 o 
   2   8   7       13.79       16.59      3.39 o 
   3   8   7       24.79       21.32      4.17 o 
   4   8   7       38.72       35.45      4.42 o 
   5   8   7       66.78       66.29      6.06 o 
  -5   9   7        1.19        2.70      3.78 o 
  -4   9   7      141.03      151.69      7.65 o 
  -3   9   7       54.69       55.11      5.09 o 
  -2   9   7       89.88       92.41      5.56 o 
  -1   9   7       38.27       40.34      4.56 o 
   0   9   7      296.40      288.84     13.41 o 
   1   9   7       38.32       27.91      5.09 o 
   2   9   7       89.49       86.88      5.67 o 
   3   9   7       54.73       50.66      5.23 o 
   4   9   7      141.07      140.62      7.62 o 
   5   9   7        1.20       -2.39      4.53 o 
  -4  10   7        6.62       -0.31      4.42 o 
  -3  10   7       34.97       26.88      5.14 o 
  -2  10   7       26.82       36.64      4.75 o 
  -1  10   7       53.44       53.13      5.14 o 
   0  10   7       12.88       11.21      4.16 o 
   1  10   7       53.50       54.61      5.23 o 
   2  10   7       26.85       35.11      4.59 o 
   3  10   7       34.94       30.47      4.59 o 
   4  10   7        6.64       12.48      3.64 o 
  -3  11   7       16.60       16.34      4.06 o 
  -2  11   7       44.24       41.59      5.03 o 
  -1  11   7       31.63       32.72      4.92 o 
   0  11   7      132.23      132.82      5.24 o 
   1  11   7       31.66       28.83      5.14 o 
   2  11   7       44.20       38.17      4.98 o 
   3  11   7       16.65       14.54      4.34 o 
   0  12   7       46.03       40.76      3.88 o 
   1  12   7       21.70       21.90      5.00 o 
   0   0   8      122.33      108.24      2.54 o 
   1   0   8      912.58      935.29      7.24 o 
   2   0   8      202.80      209.87      3.79 o 
   3   0   8      460.92      439.79      5.93 o 
   4   0   8        9.40       10.58      2.04 o 
   5   0   8        0.71        2.46      1.73 o 
   6   0   8       69.45       63.17      3.72 o 
   7   0   8       26.37       24.65      5.24 o 
  -7   1   8       10.08        7.20      3.67 o 
  -6   1   8       14.69       16.18      3.36 o 
  -5   1   8       36.79       38.23      3.98 o 
  -4   1   8      192.75      196.71      6.40 o 
  -3   1   8      471.43      439.95      8.43 o 
  -2   1   8       57.89       53.62      3.14 o 
  -1   1   8      861.19      800.41      9.61 o 
   0   1   8     2862.07     2698.54     45.55 o 
   1   1   8      861.24      770.10      9.49 o 
   2   1   8       57.71       57.32      3.11 o 
   3   1   8      470.96      444.81      8.49 o 
   4   1   8      192.91      198.52      6.40 o 
   5   1   8       36.67       37.67      3.92 o 
   6   1   8       14.71       15.23      3.67 o 
   7   1   8       10.10       12.20      3.75 o 
  -7   2   8        3.43        4.78      3.45 o 
  -6   2   8       13.25       12.65      3.84 o 
  -5   2   8        5.58        2.61      3.36 o 
  -4   2   8       69.59       61.96      4.17 o 
  -3   2   8       26.78       27.52      2.78 o 
  -2   2   8      566.97      578.00      8.98 o 
  -1   2   8      319.23      328.64      6.39 o 
   0   2   8       17.60       11.66      1.78 o 
   1   2   8      318.87      320.69      6.33 o 
   2   2   8      567.22      587.74      8.95 o 
   3   2   8       26.75       23.10      2.84 o 
   4   2   8       69.65       60.99      4.00 o 
   5   2   8        5.55        4.22      3.25 o 
   6   2   8       13.28       19.10      3.72 o 
   7   2   8        3.44        6.48      3.36 o 
  -7   3   8       23.11       24.77      4.53 o 
  -6   3   8       18.58       29.46      4.11 o 
  -5   3   8       21.89       35.05      3.92 o 
  -4   3   8       38.30       41.31      3.95 o 
  -3   3   8       57.61       59.87      3.78 o 
  -2   3   8      284.55      289.27      6.52 o 
  -1   3   8      316.66      307.91      6.36 o 
   0   3   8      179.88      165.94      5.46 o 
   1   3   8      316.69      296.00      6.36 o 
   2   3   8      283.99      280.88      6.61 o 
   3   3   8       57.70       57.65      3.70 o 
   4   3   8       38.32       31.42      3.95 o 
   5   3   8       21.99       20.68      4.11 o 
   6   3   8       18.61       20.40      4.20 o 
   7   3   8       23.07       14.98      4.92 o 
  -7   4   8       37.09       44.92      5.20 o 
  -6   4   8        7.38        7.14      4.22 o 
  -5   4   8       70.48       80.28      5.67 o 
  -4   4   8       29.19       33.97      3.73 o 
  -3   4   8      259.43      259.78      7.21 o 
  -2   4   8       74.30       75.15      3.95 o 
  -1   4   8      459.92      470.45      8.27 o 
   0   4   8      218.65      236.32      9.96 o 
   1   4   8      459.60      427.69      8.07 o 
   2   4   8       74.23       67.72      4.06 o 
   3   4   8      259.15      249.86      7.21 o 
   4   4   8       29.32       18.60      3.89 o 
   5   4   8       70.60       70.91      5.51 o 
   6   4   8        7.36        7.67      4.11 o 
   7   4   8       37.10       30.08      4.84 o 
  -6   5   8        9.10        6.42      4.14 o 
  -5   5   8      333.46      333.23      9.92 o 
  -4   5   8      602.97      587.78     12.12 o 
  -3   5   8       61.24       65.96      4.17 o 
  -2   5   8       83.44       82.38      4.31 o 
  -1   5   8        2.55        4.25      2.20 o 
   0   5   8      206.23      210.89     17.73 o 
   1   5   8        2.56       -0.31      2.20 o 
   2   5   8       83.43       76.91      4.28 o 
   3   5   8       61.24       57.70      4.14 o 
   4   5   8      603.15      574.35     11.95 o 
   5   5   8      333.39      335.74     10.11 o 
   6   5   8        9.12       13.65      3.81 o 
  -6   6   8       15.61       19.23      4.45 o 
  -5   6   8        3.20       -2.47      3.97 o 
  -4   6   8      229.08      222.26      7.96 o 
  -3   6   8      102.71      100.83      5.59 o 
  -2   6   8      128.45      129.43      5.62 o 
  -1   6   8       41.08       46.79      3.36 o 
   0   6   8      672.96      672.25     50.28 o 
   1   6   8       40.99       35.62      3.39 o 
   2   6   8      128.46      126.18      5.51 o 
   3   6   8      102.84      100.11      5.23 o 
   4   6   8      228.90      219.75      8.35 o 
   5   6   8        3.20        0.50      3.64 o 
   6   6   8       15.61       11.87      4.59 o 
  -6   7   8        9.89       12.31      4.09 o 
  -5   7   8        5.75       11.40      3.61 o 
  -4   7   8       20.48       17.87      3.75 o 
  -3   7   8       17.78       15.87      2.95 o 
  -2   7   8       80.36       89.99      5.03 o 
  -1   7   8       28.51       31.27      3.28 o 
   0   7   8        0.53        0.63      1.71 o 
   1   7   8       28.45       22.24      3.36 o 
   2   7   8       80.43       82.07      5.14 o 
   3   7   8       17.73       12.90      3.45 o 
   4   7   8       20.37       21.63      3.81 o 
   5   7   8        5.75        3.17      3.95 o 
   6   7   8        9.85       14.12      4.09 o 
  -5   8   8       16.38       17.40      3.97 o 
  -4   8   8       36.86       39.70      4.70 o 
  -3   8   8      170.95      166.37      7.43 o 
  -2   8   8       29.59       34.33      4.14 o 
  -1   8   8      314.41      315.64      9.14 o 
   0   8   8      159.84      157.62      4.54 o 
   1   8   8      314.29      282.13      8.91 o 
   2   8   8       29.52       19.24      4.00 o 
   3   8   8      171.08      159.91      7.21 o 
   4   8   8       36.79       39.98      4.61 o 
   5   8   8       16.40       18.57      4.53 o 
  -4   9   8       11.34       17.04      4.28 o 
  -3   9   8       51.71       57.44      5.39 o 
  -2   9   8       44.10       42.48      4.89 o 
  -1   9   8      138.51      138.15      6.90 o 
   0   9   8       23.69       30.94      3.09 o 
   1   9   8      138.23      123.16      6.98 o 
   2   9   8       44.01       37.45      4.73 o 
   3   9   8       51.71       45.18      5.12 o 
   4   9   8       11.30       21.79      4.06 o 
  -4  10   8       13.99       14.65      4.28 o 
  -3  10   8       23.55       30.52      4.95 o 
  -2  10   8       34.86       39.67      4.92 o 
  -1  10   8       69.20       68.29      5.78 o 
   0  10   8       86.57       81.54      5.69 o 
   1  10   8       69.13       60.31      5.73 o 
   2  10   8       34.97       26.63      5.03 o 
   3  10   8       23.46       21.77      4.20 o 
   4  10   8       14.01        8.56      4.59 o 
  -2  11   8        8.03        9.73      3.92 o 
  -1  11   8       10.95       12.56      4.34 o 
   0  11   8       13.40       12.05      3.20 o 
   1  11   8       10.96       18.54      3.89 o 
   2  11   8        8.01        7.37      3.70 o 
   1   0   9      823.70      776.98      7.94 o 
   2   0   9       62.46       60.12      4.66 o 
   3   0   9       28.71       23.78      2.13 o 
   4   0   9       34.56       42.07      5.07 o 
   5   0   9       44.65       45.35      3.08 o 
   6   0   9      147.64      136.66      9.42 o 
   7   0   9       44.92       41.14      3.67 o 
  -7   1   9        6.76        4.86      3.89 o 
  -6   1   9       28.40       18.29      4.03 o 
  -5   1   9       53.37       51.33      4.42 o 
  -4   1   9       79.46       82.68      4.42 o 
  -3   1   9       78.95       87.72      4.45 o 
  -2   1   9      194.10      180.49      5.46 o 
  -1   1   9     1479.18     1426.47     13.62 o 
   0   1   9     1422.83     1376.37      9.30 o 
   1   1   9     1481.15     1399.61     13.50 o 
   2   1   9      194.07      178.04      5.49 o 
   3   1   9       78.86       83.91      4.51 o 
   4   1   9       79.57       79.23      4.45 o 
   5   1   9       53.42       54.89      4.59 o 
   6   1   9       28.43       23.93      3.84 o 
   7   1   9        6.74        6.31      3.70 o 
  -7   2   9        0.81       -4.53      4.53 o 
  -6   2   9        7.83        8.67      3.31 o 
  -5   2   9       67.48       63.40      4.73 o 
  -4   2   9       63.30       58.53      4.20 o 
  -3   2   9      109.63       90.86      4.84 o 
  -2   2   9       43.07       46.32      3.14 o 
  -1   2   9      114.30      107.36      4.23 o 
   0   2   9      610.48      592.11     19.66 o 
   1   2   9      114.13      114.73      4.37 o 
   2   2   9       43.09       41.10      3.00 o 
   3   2   9      109.84      105.64      4.73 o 
   4   2   9       63.26       41.99      3.64 o 
   5   2   9       67.63       59.23      5.26 o 
   6   2   9        7.80        9.42      3.72 o 
   7   2   9        0.82       -0.58      4.06 o 
  -7   3   9       35.86       43.70      5.00 o 
  -6   3   9       32.46       38.25      4.75 o 
  -5   3   9      185.09       42.63      4.65 o 
  -4   3   9      177.66      191.26      6.90 o 
  -3   3   9      312.34      289.19      7.61 o 
  -2   3   9       54.81       49.03      3.50 o 
  -1   3   9       83.62       89.60      3.95 o 
   0   3   9      326.13      326.07     41.94 o 
   1   3   9       83.72       76.16      3.87 o 
   2   3   9       54.97       52.67      3.42 o 
   3   3   9      312.10      297.10      7.75 o 
   4   3   9      178.18      181.63      6.90 o 
   5   3   9      185.02      177.47      7.37 o 
   6   3   9       32.46       38.53      4.86 o 
   7   3   9       35.84       47.90      5.09 o 
  -7   4   9        2.34        1.83      4.31 o 
  -6   4   9       18.07       19.07      4.25 o 
  -5   4   9       15.31       17.60      3.86 o 
  -4   4   9      284.75      247.44      7.99 o 
  -3   4   9       36.62       35.81      3.59 o 
  -2   4   9       72.07       60.32      4.00 o 
  -1   4   9      203.27      210.89      6.18 o 
   0   4   9       98.00      100.10      3.07 o 
   1   4   9      203.46      195.49      5.96 o 
   2   4   9       72.11       71.84      4.14 o 
   3   4   9       36.59       37.59      3.48 o 
   4   4   9      284.58      286.07      8.52 o 
   5   4   9       15.42        9.59      3.75 o 
   6   4   9       18.09       12.45      4.61 o 
   7   4   9        2.36       56.78      6.09 o 
  -6   5   9      124.93      130.56      7.76 o 
  -5   5   9       47.70       58.33      4.98 o 
  -4   5   9      385.58      367.24     10.23 o 
  -3   5   9       59.91       63.79      4.25 o 
  -2   5   9       32.53       32.56      3.42 o 
  -1   5   9        2.12        3.95      2.22 o 
   0   5   9      441.37      411.99     14.16 o 
   1   5   9        2.12        1.42      2.33 o 
   2   5   9       32.46       32.05      3.70 o 
   3   5   9       59.70       57.31      4.37 o 
   4   5   9      385.20      393.88     10.09 o 
   5   5   9       47.79       49.68      5.03 o 
   6   5   9      124.78      119.80      7.29 o 
  -6   6   9        1.55       12.26      3.72 o 
  -5   6   9       10.26        9.48      3.67 o 
  -4   6   9       36.27       33.97      4.25 o 
  -3   6   9      180.58      170.18      6.65 o 
  -2   6   9       20.65       22.41      3.28 o 
  -1   6   9       49.53       42.79      3.86 o 
   0   6   9       98.64       91.87      5.72 o 
   1   6   9       49.46       57.81      3.84 o 
   2   6   9       20.65       21.32      3.22 o 
   3   6   9      180.19      170.90      7.01 o 
   4   6   9       36.18       30.58      4.59 o 
   5   6   9       10.21       16.40      3.75 o 
   6   6   9        1.54        6.14      3.47 o 
  -5   7   9       18.81       16.18      4.64 o 
  -4   7   9      104.60      103.07      6.37 o 
  -3   7   9       69.03       69.49      5.17 o 
  -2   7   9       27.63       34.30      3.86 o 
  -1   7   9        1.30        5.61      3.09 o 
   0   7   9        5.04        7.91      2.00 o 
   1   7   9        1.28        7.95      2.42 o 
   2   7   9       27.65       26.97      3.67 o 
   3   7   9       69.05       67.10      5.03 o 
   4   7   9      104.57      104.32      6.45 o 
   5   7   9       18.90       17.57      4.28 o 
  -5   8   9       32.90       30.36      4.75 o 
  -4   8   9       16.83       23.90      3.78 o 
  -3   8   9        4.90        0.97      3.50 o 
  -2   8   9       71.41       77.19      5.45 o 
  -1   8   9       76.06       84.37      5.45 o 
   0   8   9       49.33       56.01      3.43 o 
   1   8   9       75.87       64.04      5.26 o 
   2   8   9       71.60       77.00      5.45 o 
   3   8   9        4.89        2.42      3.78 o 
   4   8   9       16.88       22.04      4.56 o 
   5   8   9       32.92       27.41      4.70 o 
  -4   9   9       34.05       36.67      4.95 o 
  -3   9   9       29.72       22.07      4.56 o 
  -2   9   9       82.54       86.59      5.92 o 
  -1   9   9      448.10      455.45     11.68 o 
   0   9   9       79.84       73.46      4.38 o 
   1   9   9      448.09      402.43     11.21 o 
   2   9   9       82.54       86.12      6.26 o 
   3   9   9       29.76       43.62      4.59 o 
   4   9   9       34.06       28.61      5.09 o 
  -3  10   9       11.35       12.56      4.64 o 
  -2  10   9       10.03        8.53      3.84 o 
  -1  10   9        8.21        5.59      4.09 o 
   0  10   9       83.96       81.44      4.25 o 
   1  10   9        8.17        5.86      4.11 o 
   2  10   9       10.04       13.51      4.06 o 
   3  10   9       11.38        9.06      4.06 o 
  -2  11   9        8.15       16.73      4.09 o 
  -1  11   9        7.33        9.42      3.70 o 
   0  11   9       37.83       43.57      3.65 o 
   1  11   9        7.30        1.78      4.09 o 
   2  11   9        8.17       10.95      4.14 o 
   0   0  10       12.95       15.43      1.68 o 
   1   0  10     1666.20     1517.55     16.99 o 
   2   0  10        7.07       43.62     24.99 o 
   3   0  10      344.70      353.12      5.83 o 
   4   0  10      197.71      210.38      5.02 o 
   5   0  10       36.47       31.40      2.99 o 
   6   0  10       69.69       63.56      3.97 o 
   7   0  10        5.76        5.22      4.43 o 
  -7   1  10        2.09       -3.95      3.95 o 
  -6   1  10        8.77        6.87      3.81 o 
  -5   1  10      292.74      283.93      9.11 o 
  -4   1  10       63.02       62.82      4.37 o 
  -3   1  10       92.73       95.10      4.62 o 
  -2   1  10      609.19      629.77     10.15 o 
  -1   1  10      284.11      267.17      6.55 o 
   0   1  10        1.29       -2.46      2.46 o 
   1   1  10      284.08      259.65      6.69 o 
   2   1  10      608.80      621.64     10.06 o 
   3   1  10       92.38       97.63      4.65 o 
   4   1  10       63.00       66.24      4.37 o 
   5   1  10      292.40      299.05      9.11 o 
   6   1  10        8.75       11.73      3.50 o 
   7   1  10        2.07       -3.28      3.59 o 
  -7   2  10       12.25       19.85      4.31 o 
  -6   2  10      124.53      125.25      6.76 o 
  -5   2  10        9.00        7.12      3.67 o 
  -4   2  10        0.62       -1.14      2.83 o 
  -3   2  10      261.10      248.13      7.19 o 
  -2   2  10       28.21       31.89      3.06 o 
  -1   2  10      478.86      481.42      8.63 o 
   0   2  10      263.46      227.53      7.59 o 
   1   2  10      479.47      456.43      8.60 o 
   2   2  10       28.15       28.52      2.78 o 
   3   2  10      261.86      256.71      7.27 o 
   4   2  10        0.63       -0.78      2.83 o 
   5   2  10        8.97        8.89      3.17 o 
   6   2  10      124.35      115.79      6.95 o 
   7   2  10       12.24       14.15      4.34 o 
  -7   3  10       24.64       33.83      5.00 o 
  -6   3  10       17.20       15.93      4.36 o 
  -5   3  10       48.14       44.71      4.87 o 
  -4   3  10      329.43      278.53      8.53 o 
  -3   3  10       44.53       39.31      3.95 o 
  -2   3  10       89.04       94.04      4.37 o 
  -1   3  10       68.04       64.49      3.92 o 
   0   3  10      265.32      234.47     13.63 o 
   1   3  10       68.06       62.33      3.64 o 
   2   3  10       89.35       87.09      4.39 o 
   3   3  10       44.48       44.40      3.73 o 
   4   3  10      329.54      327.15      9.14 o 
   5   3  10       48.24       44.04      4.89 o 
   6   3  10       17.14       11.42      4.03 o 
   7   3  10       24.69       29.55      5.34 o 
  -6   4  10       82.36       84.51      6.92 o 
  -5   4  10       13.31       17.46      3.72 o 
  -4   4  10      144.86      156.70      6.84 o 
  -3   4  10       38.08       34.67      3.89 o 
  -2   4  10      426.48      426.74      9.29 o 
  -1   4  10      305.79      325.82      7.80 o 
   0   4  10       15.63       16.56      1.89 o 
   1   4  10      305.64      262.00      7.27 o 
   2   4  10      426.28      419.85      9.01 o 
   3   4  10       37.97       33.06      3.64 o 
   4   4  10      144.95      144.06      6.76 o 
   5   4  10       13.22       16.04      3.67 o 
   6   4  10       82.32       91.18      7.20 o 
  -6   5  10       23.98       26.44      5.09 o 
  -5   5  10        6.02       10.56      3.70 o 
  -4   5  10        8.05       14.18      3.84 o 
  -3   5  10       36.10       35.59      4.11 o 
  -2   5  10       59.16       59.31      4.20 o 
  -1   5  10      216.95      229.54      6.91 o 
   0   5  10       80.51       76.45      3.37 o 
   1   5  10      217.44      194.68      6.54 o 
   2   5  10       58.99       59.70      4.48 o 
   3   5  10       36.25       32.44      4.31 o 
   4   5  10        8.09        5.98      3.95 o 
   5   5  10        6.03        4.03      3.59 o 
   6   5  10       23.95       21.88      5.06 o 
  -6   6  10        8.72       12.40      4.06 o 
  -5   6  10       45.20       38.42      5.34 o 
  -4   6  10       20.52       26.32      3.50 o 
  -3   6  10      130.81      134.00      6.34 o 
  -2   6  10      234.31      252.81      7.85 o 
  -1   6  10      125.45      125.89      5.59 o 
   0   6  10       25.35       30.77      2.49 o 
   1   6  10      125.62      115.43      5.31 o 
   2   6  10      234.21      230.50      7.66 o 
   3   6  10      130.77      124.91      6.57 o 
   4   6  10       20.53       15.90      3.95 o 
   5   6  10       45.18       36.59      5.50 o 
   6   6  10        8.77        6.64      4.61 o 
  -5   7  10       21.54       29.60      4.59 o 
  -4   7  10       26.54       27.30      4.14 o 
  -3   7  10       24.88       29.47      4.25 o 
  -2   7  10       63.72       63.48      5.23 o 
  -1   7  10      309.94      324.69      9.08 o 
   0   7  10        1.30        3.01      4.24 o 
   1   7  10      309.69      281.01      8.86 o 
   2   7  10       63.63       69.54      4.89 o 
   3   7  10       24.88       23.43      3.89 o 
   4   7  10       26.41       26.05      4.25 o 
   5   7  10       21.52       18.79      4.61 o 
  -5   8  10        2.48        2.14      4.17 o 
  -4   8  10       10.79       19.87      4.17 o 
  -3   8  10        1.15       -1.28      3.34 o 
  -2   8  10       58.16       68.34      5.37 o 
  -1   8  10       44.83       47.12      4.50 o 
   0   8  10       43.62       42.57      3.20 o 
   1   8  10       44.94       36.92      4.67 o 
   2   8  10       58.27       49.91      5.09 o 
   3   8  10        1.15       -4.17      4.17 o 
   4   8  10       10.78       12.70      4.03 o 
   5   8  10        2.50       -3.06      4.39 o 
  -4   9  10        3.98       -2.08      4.39 o 
  -3   9  10       23.98       32.61      4.48 o 
  -2   9  10        2.54        3.64      3.56 o 
  -1   9  10       15.54       17.26      4.17 o 
   0   9  10      148.72      150.73      5.10 o 
   1   9  10       15.52        9.51      4.56 o 
   2   9  10        2.51       -0.25      4.11 o 
   3   9  10       23.91       24.32      4.25 o 
   4   9  10        4.03        5.09      4.39 o 
  -3  10  10        8.79        2.11      4.45 o 
  -2  10  10       19.54       14.01      4.61 o 
  -1  10  10       55.73       44.79      5.70 o 
   0  10  10        2.10        5.32      2.66 o 
   1  10  10       55.81       47.82      5.67 o 
   2  10  10       19.56       22.60      4.17 o 
   3  10  10        8.75       12.40      4.31 o 
  -1  11  10       37.80       51.87      5.31 o 
   0  11  10       19.25       18.49      3.48 o 
   1  11  10       37.79       36.92      5.20 o 
   1   0  11      665.13      626.54      7.29 o 
   2   0  11       25.76       23.99      2.05 o 
   3   0  11      141.72      144.50      4.10 o 
   4   0  11       10.97       12.33      2.18 o 
   5   0  11        0.13       39.06     28.11 o 
   6   0  11        7.82        8.52      5.82 o 
   7   0  11       18.08       23.13      6.74 o 
  -7   1  11        4.28        8.31      4.45 o 
  -6   1  11        4.83       14.65      3.39 o 
  -5   1  11       38.75       29.41      4.70 o 
  -4   1  11       60.72       56.00      4.62 o 
  -3   1  11       16.54       16.07      3.00 o 
  -2   1  11       58.52       52.06      3.70 o 
  -1   1  11      210.76      198.75      6.18 o 
   0   1  11        3.80        3.40      1.52 o 
   1   1  11      210.75      189.79      6.15 o 
   2   1  11       58.53       54.45      3.89 o 
   3   1  11       16.51       14.68      3.00 o 
   4   1  11       60.70       64.04      4.50 o 
   5   1  11       38.70       49.46      4.61 o 
   6   1  11        4.83        4.81      3.75 o 
   7   1  11        4.30       12.95      4.06 o 
  -6   2  11        3.63       -3.89      3.89 o 
  -5   2  11       49.74       40.73      5.34 o 
  -4   2  11       25.60       23.41      3.70 o 
  -3   2  11      129.63      115.99      5.34 o 
  -2   2  11        1.66       -1.14      2.33 o 
  -1   2  11       39.25       47.35      3.50 o 
   0   2  11      165.46      144.08      3.90 o 
   1   2  11       39.34       45.99      3.48 o 
   2   2  11        1.65        4.34      2.17 o 
   3   2  11      129.68      115.21      5.43 o 
   4   2  11       25.57       28.13      3.64 o 
   5   2  11       49.73       52.46      4.87 o 
   6   2  11        3.62        4.06      3.42 o 
  -6   3  11        6.38        9.98      3.39 o 
  -5   3  11        0.72        0.72      3.47 o 
  -4   3  11      205.62      207.28      7.85 o 
  -3   3  11       78.31       87.91      4.95 o 
  -2   3  11       74.94       79.85      4.62 o 
  -1   3  11        3.45        4.59      2.14 o 
   0   3  11       13.91       15.31      1.77 o 
   1   3  11        3.47       -1.11      2.31 o 
   2   3  11       75.07       72.81      4.42 o 
   3   3  11       78.27       80.90      4.92 o 
   4   3  11      205.38      218.83      7.82 o 
   5   3  11        0.72       -3.34      3.34 o 
   6   3  11        6.36        6.39      3.89 o 
  -6   4  11        9.81       10.03      4.70 o 
  -5   4  11        3.95        5.53      3.56 o 
  -4   4  11       96.39       87.25      5.56 o 
  -3   4  11       27.90       26.19      3.78 o 
  -2   4  11        3.87        2.50      2.67 o 
  -1   4  11       23.35       23.27      3.42 o 
   0   4  11        6.57        7.97      1.93 o 
   1   4  11       23.26       17.87      3.17 o 
   2   4  11        3.91        3.22      2.64 o 
   3   4  11       27.91       24.44      3.67 o 
   4   4  11       96.33      101.04      5.95 o 
   5   4  11        3.97        4.28      3.47 o 
   6   4  11        9.84        8.62      4.73 o 
  -6   5  11       25.60       37.05      4.84 o 
  -5   5  11       38.73       47.12      5.23 o 
  -4   5  11       53.77       55.36      5.20 o 
  -3   5  11       68.41       72.44      5.17 o 
  -2   5  11        0.36       -3.03      3.03 o 
  -1   5  11      187.24      182.65      6.57 o 
   0   5  11      332.88      329.91     24.89 o 
   1   5  11      187.05      163.44      6.49 o 
   2   5  11        0.36        0.00      2.64 o 
   3   5  11       68.44       69.13      5.26 o 
   4   5  11       53.74       64.03      4.84 o 
   5   5  11       38.74       39.00      5.28 o 
   6   5  11       25.55       30.22      5.06 o 
  -5   6  11        7.33       18.93      4.28 o 
  -4   6  11        8.02        3.22      3.36 o 
  -3   6  11       68.50       77.16      5.64 o 
  -2   6  11        5.27       10.84      3.06 o 
  -1   6  11       78.18       80.81      5.14 o 
   0   6  11      106.79       90.34      3.86 o 
   1   6  11       77.97       73.45      4.78 o 
   2   6  11        5.27        8.76      2.70 o 
   3   6  11       68.54       69.77      5.39 o 
   4   6  11        7.97        4.98      3.67 o 
   5   6  11        7.28        8.37      4.25 o 
  -5   7  11        2.58        3.86      3.78 o 
  -4   7  11        5.11        3.47      3.53 o 
  -3   7  11       83.29       73.89      5.78 o 
  -2   7  11       48.30       54.74      4.87 o 
  -1   7  11       17.52       23.02      3.56 o 
   0   7  11        8.12        6.66      3.10 o 
   1   7  11       17.42       21.49      3.78 o 
   2   7  11       48.15       58.19      4.81 o 
   3   7  11       83.32       80.28      6.01 o 
   4   7  11        5.09        9.09      3.50 o 
   5   7  11        2.57        3.25      4.17 o 
  -4   8  11        0.05       -0.28      3.50 o 
  -3   8  11        6.64        8.20      3.56 o 
  -2   8  11       45.27       50.88      4.56 o 
  -1   8  11       36.29       44.34      4.56 o 
   0   8  11        9.81       12.87      2.30 o 
   1   8  11       36.19       40.28      4.64 o 
   2   8  11       45.39       46.93      5.17 o 
   3   8  11        6.61        2.39      3.53 o 
   4   8  11        0.05        3.75      3.75 o 
  -3   9  11       22.19       15.84      4.64 o 
  -2   9  11       98.09       99.45      7.04 o 
  -1   9  11      123.49      122.41      7.18 o 
   0   9  11       19.66       19.38      4.91 o 
   1   9  11      123.52      120.80      7.01 o 
   2   9  11       97.84       95.97      6.65 o 
   3   9  11       22.22       23.91      4.56 o 
  -2  10  11       36.89       36.00      5.37 o 
  -1  10  11        8.91        4.89      4.61 o 
   0  10  11        1.56        0.57      3.99 o 
   1  10  11        8.89       10.65      4.25 o 
   2  10  11       36.84       34.25      5.17 o 
   0   0  12      197.14      214.95      4.59 o 
   1   0  12      163.32      143.18      4.45 o 
   2   0  12       86.21       76.75      3.25 o 
   3   0  12       69.81       73.94      3.35 o 
   4   0  12        4.24        1.68      4.66 o 
   5   0  12       56.56       56.70      3.90 o 
   6   0  12        0.10        3.44      2.54 o 
  -6   1  12        7.68        6.70      3.92 o 
  -5   1  12        6.86        8.26      3.50 o 
  -4   1  12        0.90       -2.14      3.39 o 
  -3   1  12       62.13       69.91      4.45 o 
  -2   1  12       58.19       48.47      4.03 o 
  -1   1  12      436.87      420.30      9.01 o 
   0   1  12       37.33       26.56      2.79 o 
   1   1  12      436.26      436.11      9.10 o 
   2   1  12       58.26       52.78      3.73 o 
   3   1  12       62.10       67.71      4.25 o 
   4   1  12        0.91       -3.03      3.03 o 
   5   1  12        6.84        5.34      3.31 o 
   6   1  12        7.71        8.09      4.31 o 
  -6   2  12       25.68       30.55      4.95 o 
  -5   2  12       67.75       72.85      5.64 o 
  -4   2  12       20.54       19.74      3.98 o 
  -3   2  12       42.68       46.10      4.17 o 
  -2   2  12       43.61       46.07      3.89 o 
  -1   2  12       61.35       55.73      4.03 o 
   0   2  12      101.69      101.96      4.17 o 
   1   2  12       61.24       51.95      3.81 o 
   2   2  12       43.58       49.27      3.84 o 
   3   2  12       42.63       41.87      3.78 o 
   4   2  12       20.51       20.40      3.78 o 
   5   2  12       67.76       69.21      5.62 o 
   6   2  12       25.61       26.32      4.98 o 
  -6   3  12       17.26       28.10      4.45 o 
  -5   3  12        6.58        5.84      3.22 o 
  -4   3  12       10.68       12.98      3.61 o 
  -3   3  12      151.56      155.21      6.65 o 
  -2   3  12       55.55       58.11      4.03 o 
  -1   3  12       26.16       22.71      2.95 o 
   0   3  12        0.02        2.40      3.53 o 
   1   3  12       26.12       21.32      3.03 o 
   2   3  12       55.68       51.19      4.14 o 
   3   3  12      151.67      149.14      6.57 o 
   4   3  12       10.58       14.56      3.47 o 
   5   3  12        6.55        5.84      3.56 o 
   6   3  12       17.32       16.23      4.23 o 
  -6   4  12        2.67        2.08      4.34 o 
  -5   4  12       33.34       26.63      4.73 o 
  -4   4  12       76.31       62.68      5.98 o 
  -3   4  12       36.39       34.70      4.06 o 
  -2   4  12       52.67       64.28      4.17 o 
  -1   4  12      265.87      272.92      8.02 o 
   0   4  12       67.00       61.40      3.41 o 
   1   4  12      265.80      239.22      7.58 o 
   2   4  12       52.56       49.85      4.34 o 
   3   4  12       36.26       37.86      4.17 o 
   4   4  12       76.23       74.22      5.59 o 
   5   4  12       33.38       32.19      4.73 o 
   6   4  12        2.65       11.09      3.97 o 
  -5   5  12      120.66      129.22      7.65 o 
  -4   5  12      123.29      116.13      6.48 o 
  -3   5  12       89.70       91.94      5.84 o 
  -2   5  12       23.50       15.87      3.81 o 
  -1   5  12       33.22       27.83      4.06 o 
   0   5  12      381.93      369.08     28.91 o 
   1   5  12       33.09       25.27      3.78 o 
   2   5  12       23.41       22.49      3.78 o 
   3   5  12       89.76       95.59      5.81 o 
   4   5  12      123.03      112.01      6.81 o 
   5   5  12      120.59      138.71      7.59 o 
  -5   6  12       24.54       23.57      4.36 o 
  -4   6  12        9.99        6.28      3.89 o 
  -3   6  12       18.28       14.54      3.89 o 
  -2   6  12       53.77       53.02      4.67 o 
  -1   6  12       15.29       16.96      3.50 o 
   0   6  12        0.06        1.20      2.82 o 
   1   6  12       15.29       13.76      3.56 o 
   2   6  12       53.81       51.27      4.75 o 
   3   6  12       18.33       25.55      4.00 o 
   4   6  12       10.03        9.17      3.67 o 
   5   6  12       24.49       23.88      4.92 o 
  -4   7  12        8.67       14.54      4.14 o 
  -3   7  12       34.32       30.02      4.59 o 
  -2   7  12       10.75        4.81      3.84 o 
  -1   7  12       51.97       61.50      5.23 o 
   0   7  12      130.48      130.73     11.79 o 
   1   7  12       51.88       46.74      5.06 o 
   2   7  12       10.65       19.21      3.72 o 
   3   7  12       34.29       30.55      4.53 o 
   4   7  12        8.74       14.54      4.03 o 
  -4   8  12        4.52       -0.61      4.20 o 
  -3   8  12        7.64        7.75      3.64 o 
  -2   8  12        4.24        2.08      3.70 o 
  -1   8  12       19.30       30.91      4.53 o 
   0   8  12       34.85       30.40      4.34 o 
   1   8  12       19.35       19.85      4.09 o 
   2   8  12        4.27        6.00      3.72 o 
   3   8  12        7.65        5.00      4.20 o 
   4   8  12        4.51        0.31      3.97 o 
  -3   9  12       16.07       11.70      4.34 o 
  -2   9  12       34.97       50.59      5.48 o 
  -1   9  12       64.32       61.84      5.92 o 
   0   9  12       32.72       32.72      3.38 o 
   1   9  12       64.29       66.73      5.73 o 
   2   9  12       35.06       37.56      5.20 o 
   3   9  12       16.17       16.54      4.78 o 
  -1  10  12       16.28       18.93      4.61 o 
   0  10  12        0.74        1.06      2.68 o 
   1  10  12       16.25        3.00      5.20 o 
   1   0  13      115.60      108.77      3.86 o 
   2   0  13      166.16      153.86      6.97 o 
   3   0  13       88.54       83.22      4.58 o 
   4   0  13       15.17       17.51      2.52 o 
   5   0  13       38.24       36.13      3.33 o 
   6   0  13       14.21       18.17      3.24 o 
  -6   1  13       41.07       49.73      5.48 o 
  -5   1  13       18.33       16.68      4.17 o 
  -4   1  13       32.51       32.89      3.98 o 
  -3   1  13       81.06       74.75      5.12 o 
  -2   1  13       63.44       68.91      4.67 o 
  -1   1  13       39.90       35.73      3.86 o 
   0   1  13      336.12      329.46      5.89 o 
   1   1  13       40.00       31.69      3.86 o 
   2   1  13       63.62       63.76      4.64 o 
   3   1  13       80.83       78.90      4.95 o 
   4   1  13       32.35       35.42      4.17 o 
   5   1  13       18.31       20.04      3.78 o 
   6   1  13       41.13       43.34      5.39 o 
  -6   2  13        5.76        2.67      4.45 o 
  -5   2  13       16.98       19.57      4.31 o 
  -4   2  13       36.96       36.97      4.67 o 
  -3   2  13       18.84       15.96      3.39 o 
  -2   2  13      128.39      129.76      5.68 o 
  -1   2  13       43.46       48.49      3.98 o 
   0   2  13       23.24       21.41      2.82 o 
   1   2  13       43.39       37.01      3.81 o 
   2   2  13      128.53      132.15      6.01 o 
   3   2  13       18.92       21.79      3.31 o 
   4   2  13       36.83       37.70      4.53 o 
   5   2  13       16.99       18.79      4.42 o 
   6   2  13        5.79        5.34      3.84 o 
  -6   3  13        0.39        7.28      3.34 o 
  -5   3  13        3.87        6.14      3.81 o 
  -4   3  13       61.48       63.12      5.09 o 
  -3   3  13       29.41       36.25      4.31 o 
  -2   3  13       51.08       50.77      4.20 o 
  -1   3  13      126.39      126.75      5.98 o 
   0   3  13        5.38        9.78      2.16 o 
   1   3  13      126.35      123.91      5.84 o 
   2   3  13       51.01       50.41      4.39 o 
   3   3  13       29.61       29.41      4.36 o 
   4   3  13       61.51       67.68      5.09 o 
   5   3  13        3.87        2.95      3.39 o 
   6   3  13        0.39       -2.42      3.78 o 
  -5   4  13       76.46       78.50      6.23 o 
  -4   4  13      102.22      103.90      6.37 o 
  -3   4  13       89.77       86.24      5.84 o 
  -2   4  13       68.57       74.55      5.23 o 
  -1   4  13       39.93       40.06      4.45 o 
   0   4  13       51.59       49.81      3.02 o 
   1   4  13       40.09       38.09      4.53 o 
   2   4  13       68.54       63.37      4.98 o 
   3   4  13       89.63       89.24      5.65 o 
   4   4  13      102.05       95.78      6.81 o 
   5   4  13       76.63       59.98      5.92 o 
  -5   5  13       24.93       27.21      5.00 o 
  -4   5  13       93.65       98.72      6.42 o 
  -3   5  13      176.10      195.61      7.87 o 
  -2   5  13       66.85       58.23      5.28 o 
  -1   5  13       13.72       11.79      3.70 o 
   0   5  13      132.50      133.11     10.14 o 
   1   5  13       13.72       15.15      3.39 o 
   2   5  13       66.92       62.01      5.26 o 
   3   5  13      176.09      175.11      7.49 o 
   4   5  13       93.68       89.13      6.42 o 
   5   5  13       24.88       31.30      4.98 o 
  -5   6  13        8.11        5.48      4.34 o 
  -4   6  13       31.33       37.19      4.84 o 
  -3   6  13       47.49       48.24      4.78 o 
  -2   6  13       13.94       18.40      3.61 o 
  -1   6  13      103.99       99.07      6.40 o 
   0   6  13        3.42        0.80      2.26 o 
   1   6  13      103.95       88.42      5.95 o 
   2   6  13       13.90       12.98      4.09 o 
   3   6  13       47.37       54.60      5.23 o 
   4   6  13       31.29       31.44      4.48 o 
   5   6  13        8.16        7.00      4.53 o 
  -4   7  13        1.60       -1.75      3.86 o 
  -3   7  13       31.67       35.97      4.73 o 
  -2   7  13       73.15       87.92      5.98 o 
  -1   7  13       16.92       20.76      4.14 o 
   0   7  13       45.55       45.76      3.49 o 
   1   7  13       16.90       25.16      4.28 o 
   2   7  13       73.18       65.35      5.92 o 
   3   7  13       31.66       34.64      4.81 o 
   4   7  13        1.62        0.58      3.61 o 
  -3   8  13       13.43       10.17      4.56 o 
  -2   8  13        3.78        1.64      3.56 o 
  -1   8  13       89.45       90.71      6.62 o 
   0   8  13        5.41        5.23      2.68 o 
   1   8  13       89.47       98.36      6.54 o 
   2   8  13        3.74        3.84      3.84 o 
   3   8  13       13.46       20.10      4.48 o 
  -2   9  13       39.03       39.92      5.56 o 
  -1   9  13        6.28        7.20      4.00 o 
   0   9  13       43.28       34.12      3.63 o 
   1   9  13        6.30        3.75      4.00 o 
   2   9  13       38.92       37.86      5.70 o 
   0   0  14       35.70       37.52      5.31 o 
   1   0  14      266.04      246.52      9.55 o 
   2   0  14      370.42      356.38     11.18 o 
   3   0  14        5.28       -0.60      6.52 o 
   4   0  14        0.08        0.12      2.25 o 
   5   0  14        7.16       -2.12      2.97 o 
   6   0  14        5.45        7.61      3.36 o 
  -6   1  14       32.36       28.88      5.50 o 
  -5   1  14        7.13        2.45      4.14 o 
  -4   1  14       29.14       36.06      4.34 o 
  -3   1  14       14.65       13.76      3.50 o 
  -2   1  14       78.43       87.93      5.23 o 
  -1   1  14      294.39      301.62      8.66 o 
   0   1  14        1.39       -2.32      2.32 o 
   1   1  14      294.34      294.80      8.58 o 
   2   1  14       78.51       77.48      5.06 o 
   3   1  14       14.57        6.12      4.03 o 
   4   1  14       29.13       36.58      4.45 o 
   5   1  14        7.15        9.78      3.95 o 
   6   1  14       32.32       23.68      5.31 o 
  -5   2  14       84.13       85.79      6.59 o 
  -4   2  14       11.06        9.37      3.53 o 
  -3   2  14       16.27       14.04      3.72 o 
  -2   2  14       66.69       66.32      4.92 o 
  -1   2  14       37.63       41.29      4.20 o 
   0   2  14       26.30       26.46      2.66 o 
   1   2  14       37.77       45.01      4.06 o 
   2   2  14       66.70       60.81      5.09 o 
   3   2  14       16.28       20.29      3.78 o 
   4   2  14       10.99       17.01      3.89 o 
   5   2  14       84.13       94.13      6.62 o 
  -5   3  14        9.09       17.79      4.45 o 
  -4   3  14       28.25       29.88      4.61 o 
  -3   3  14      251.89      265.49      9.33 o 
  -2   3  14        6.28        2.78      3.31 o 
  -1   3  14       15.67       15.01      3.45 o 
   0   3  14      149.99      146.02      8.78 o 
   1   3  14       15.70       14.62      3.50 o 
   2   3  14        6.31        0.86      3.42 o 
   3   3  14      252.12      269.64      8.94 o 
   4   3  14       28.29       34.97      4.17 o 
   5   3  14        9.10       11.87      3.39 o 
  -5   4  14        0.64        4.98      3.56 o 
  -4   4  14      107.21      112.83      7.23 o 
  -3   4  14        3.03        5.03      3.50 o 
  -2   4  14       19.00       28.77      3.78 o 
  -1   4  14       63.76       49.44      5.37 o 
   0   4  14       80.09       85.59      3.72 o 
   1   4  14       63.83       60.28      4.64 o 
   2   4  14       19.08       14.29      3.64 o 
   3   4  14        3.04        4.09      3.36 o 
   4   4  14      107.36      114.75      6.93 o 
   5   4  14        0.63       -4.09      4.17 o 
  -5   5  14       19.29       22.52      5.09 o 
  -4   5  14       76.96       96.38      6.76 o 
  -3   5  14       14.29       15.65      3.86 o 
  -2   5  14        5.70        2.36      3.53 o 
  -1   5  14       73.83       80.42      5.12 o 
   0   5  14       10.37        6.06      5.78 o 
   1   5  14       73.99       63.01      5.34 o 
   2   5  14        5.73       -3.81      3.81 o 
   3   5  14       14.28       15.15      3.92 o 
   4   5  14       77.09       87.62      6.81 o 
   5   5  14       19.27       24.07      5.45 o 
  -4   6  14       15.36       15.09      4.59 o 
  -3   6  14       66.85       71.96      5.67 o 
  -2   6  14        3.88        3.78      3.50 o 
  -1   6  14       47.21       52.13      4.92 o 
   0   6  14       66.66       76.42      4.12 o 
   1   6  14       47.25       41.73      4.81 o 
   2   6  14        3.88        8.03      3.50 o 
   3   6  14       66.80       61.84      5.95 o 
   4   6  14       15.32       17.43      4.73 o 
  -4   7  14        3.68        7.09      3.45 o 
  -3   7  14       13.89       18.26      4.17 o 
  -2   7  14       58.30       75.07      5.98 o 
  -1   7  14       37.02       38.92      4.92 o 
   0   7  14       30.02       31.21      6.41 o 
   1   7  14       37.07       39.92      5.25 o 
   2   7  14       58.22       52.77      5.53 o 
   3   7  14       13.94       20.85      4.70 o 
   4   7  14        3.64        2.78      4.17 o 
  -3   8  14        7.86        9.17      4.42 o 
  -2   8  14       19.28       18.82      4.25 o 
  -1   8  14       34.07       38.64      4.70 o 
   0   8  14       28.11       23.63      3.16 o 
   1   8  14       33.98       26.33      5.42 o 
   2   8  14       19.20       23.18      4.39 o 
   3   8  14        7.84        7.34      4.03 o 
  -1   9  14        2.81        6.36      3.67 o 
   0   9  14        7.11        5.10      3.07 o 
   1   9  14        2.81        5.45      4.20 o 
   1   0  15       47.06       39.23      3.23 o 
   2   0  15       29.17       25.31      3.02 o 
   3   0  15       94.15       88.46      3.92 o 
   4   0  15       29.80       25.63      3.16 o 
   5   0  15        0.71        3.59      2.45 o 
  -5   1  15       63.17       60.67      6.23 o 
  -4   1  15       20.67       27.63      4.36 o 
  -3   1  15       13.32       15.04      3.67 o 
  -2   1  15       22.35       20.07      3.81 o 
  -1   1  15       39.30       37.25      4.20 o 
   0   1  15       10.47       12.96      2.27 o 
   1   1  15       39.25       29.16      4.53 o 
   2   1  15       22.28       16.82      3.81 o 
   3   1  15       13.30       12.93      3.56 o 
   4   1  15       20.59       18.87      4.39 o 
   5   1  15       63.14       73.68      6.23 o 
  -5   2  15       18.15       15.76      4.61 o 
  -4   2  15       16.12       10.76      4.25 o 
  -3   2  15        3.29        8.37      3.09 o 
  -2   2  15       18.19       23.82      3.53 o 
  -1   2  15       12.85        9.98      3.11 o 
   0   2  15       27.54       26.65      2.63 o 
   1   2  15       12.92        9.98      3.47 o 
   2   2  15       18.25       19.15      3.47 o 
   3   2  15        3.28       -0.25      3.31 o 
   4   2  15       16.10       14.95      3.72 o 
   5   2  15       18.17       21.01      4.64 o 
  -5   3  15        2.09        3.59      3.86 o 
  -4   3  15       23.27       24.24      4.48 o 
  -3   3  15       38.15       39.14      4.84 o 
  -2   3  15        9.68       13.54      3.59 o 
  -1   3  15       71.84       80.42      5.64 o 
   0   3  15      130.46      134.74      6.82 o 
   1   3  15       71.79       71.41      5.37 o 
   2   3  15        9.72        4.59      3.59 o 
   3   3  15       38.09       41.64      5.14 o 
   4   3  15       23.29       18.04      4.17 o 
   5   3  15        2.10        2.39      4.22 o 
  -5   4  15       13.70       22.15      4.64 o 
  -4   4  15        3.55        1.95      4.06 o 
  -3   4  15       32.61       42.76      4.50 o 
  -2   4  15       16.02       13.90      4.00 o 
  -1   4  15       46.39       46.82      4.62 o 
   0   4  15        2.35       -1.78      2.60 o 
   1   4  15       46.44       46.12      4.59 o 
   2   4  15       16.08       18.21      3.86 o 
   3   4  15       32.66       40.48      4.59 o 
   4   4  15        3.57        6.42      3.72 o 
   5   4  15       13.71       18.18      4.95 o 
  -4   5  15        0.79       -4.34      4.34 o 
  -3   5  15       10.95        9.12      4.14 o 
  -2   5  15        0.85       -1.75      3.42 o 
  -1   5  15        4.57        1.95      3.72 o 
   0   5  15       95.84       96.39      4.38 o 
   1   5  15        4.57        6.31      3.53 o 
   2   5  15        0.85       -1.50      3.75 o 
   3   5  15       11.03       10.73      3.92 o 
   4   5  15        0.79        5.84      3.81 o 
  -4   6  15       17.92       20.21      5.36 o 
  -3   6  15        1.28        2.28      3.89 o 
  -2   6  15       42.46       45.70      5.14 o 
  -1   6  15       54.51       60.53      5.28 o 
   0   6  15       36.94       38.24      3.51 o 
   1   6  15       54.40       54.05      5.20 o 
   2   6  15       42.41       42.79      4.75 o 
   3   6  15        1.28        1.42      3.39 o 
   4   6  15       17.88       26.96      4.67 o 
  -3   7  15       28.93       32.83      5.48 o 
  -2   7  15        1.42        2.83      3.75 o 
  -1   7  15       12.58       12.40      4.50 o 
   0   7  15       39.53       44.22      3.67 o 
   1   7  15       12.66       25.60      4.14 o 
   2   7  15        1.42       -3.70      4.06 o 
   3   7  15       28.84       27.13      5.31 o 
  -2   8  15       24.48       14.96      5.20 o 
  -1   8  15        6.91        6.81      4.39 o 
   0   8  15        3.35        0.15      3.00 o 
   1   8  15        6.94        6.81      4.22 o 
   2   8  15       24.45       18.62      4.61 o 
   0   0  16       18.81       21.38      3.54 o 
   1   0  16       72.68       74.99      6.05 o 
   2   0  16        4.26        3.69      2.48 o 
   3   0  16       13.06       13.02      2.75 o 
   4   0  16        3.85        2.62      4.79 o 
   5   0  16        5.84        6.16      2.95 o 
  -5   1  16        7.06        1.53      4.53 o 
  -4   1  16        7.01        4.14      3.72 o 
  -3   1  16       18.08       15.90      3.89 o 
  -2   1  16       50.35       42.71      5.03 o 
  -1   1  16        5.67        2.95      3.50 o 
   0   1  16        0.00       -1.55      2.46 o 
   1   1  16        5.69        6.56      3.45 o 
   2   1  16       50.31       43.90      4.95 o 
   3   1  16       18.08       12.62      4.20 o 
   4   1  16        6.99        6.34      3.97 o 
   5   1  16        7.06        2.75      4.56 o 
  -5   2  16       14.85       12.34      4.75 o 
  -4   2  16        0.90       -3.09      3.95 o 
  -3   2  16       21.68       23.10      4.53 o 
  -2   2  16        9.12        7.45      3.64 o 
  -1   2  16       98.59      101.54      6.20 o 
   0   2  16        7.06        6.37      2.50 o 
   1   2  16       98.39       96.03      6.29 o 
   2   2  16        9.14       11.54      3.34 o 
   3   2  16       21.71       25.41      4.20 o 
   4   2  16        0.88        1.95      3.00 o 
  -4   3  16        1.66        0.00      4.20 o 
  -3   3  16       34.77       39.53      5.39 o 
  -2   3  16       45.18       43.48      5.17 o 
  -1   3  16       12.46        0.95      4.14 o 
   0   3  16        0.12        2.24      2.34 o 
   1   3  16       12.48       16.59      3.81 o 
   2   3  16       45.17       47.96      5.20 o 
   3   3  16       34.80       43.26      5.14 o 
   4   3  16        1.66       -1.14      3.86 o 
  -4   4  16       32.42       27.52      5.34 o 
  -3   4  16       21.71       24.02      4.56 o 
  -2   4  16        4.09        7.45      3.45 o 
  -1   4  16       43.77       54.35      5.06 o 
   0   4  16      130.85      131.59      5.07 o 
   1   4  16       43.74       41.48      5.09 o 
   2   4  16        4.13        3.09      3.28 o 
   3   4  16       21.81       20.49      4.75 o 
   4   4  16       32.43       31.38      5.37 o 
  -4   5  16       13.49       17.57      4.50 o 
  -3   5  16       13.15        7.42      4.59 o 
  -2   5  16        9.26       11.84      4.14 o 
  -1   5  16       31.53       30.11      4.78 o 
   0   5  16       30.50       33.70      3.26 o 
   1   5  16       31.49       22.32      4.59 o 
   2   5  16        9.31       17.23      4.00 o 
   3   5  16       13.20       11.15      3.86 o 
   4   5  16       13.46        9.87      5.09 o 
  -3   6  16        1.31       -0.31      4.03 o 
  -2   6  16        0.77        5.39      3.84 o 
  -1   6  16        4.92        4.39      3.84 o 
   0   6  16        1.25       -1.76      2.82 o 
   1   6  16        4.93        5.75      4.00 o 
   2   6  16        0.74        2.83      3.67 o 
   3   6  16        1.30       -3.00      4.31 o 
  -2   7  16       14.04        8.76      5.06 o 
  -1   7  16        1.29        0.00      4.00 o 
   0   7  16        9.52       10.64      3.32 o 
   1   7  16        1.29       -3.22      4.25 o 
   2   7  16       13.97        9.67      5.09 o 
   1   0  17        0.60       -1.12      3.15 o 
   2   0  17       31.70       28.34      3.56 o 
   3   0  17       19.25       17.06      3.04 o 
   4   0  17       33.63       31.60      3.53 o 
  -4   1  17        9.58       11.73      4.53 o 
  -3   1  17        0.06       -2.45      3.47 o 
  -2   1  17       30.00       38.39      4.86 o 
  -1   1  17        4.71        9.03      3.00 o 
   0   1  17       84.59       87.26      4.15 o 
   1   1  17        4.71        3.17      3.50 o 
   2   1  17       29.95       26.96      4.81 o 
   3   1  17        0.06        3.53      3.20 o 
   4   1  17        9.50        9.70      3.84 o 
  -4   2  17       22.18       24.10      5.03 o 
  -3   2  17        9.87        9.34      4.22 o 
  -2   2  17       21.47       26.63      4.39 o 
  -1   2  17       19.56       14.43      4.28 o 
   0   2  17        5.30        3.56      3.06 o 
   1   2  17       19.59       17.65      4.50 o 
   2   2  17       21.52       24.04      4.31 o 
   3   2  17        9.88       11.56      3.97 o 
   4   2  17       22.21       24.13      5.09 o 
  -4   3  17       11.03       14.29      4.53 o 
  -3   3  17       11.80        9.28      4.28 o 
  -2   3  17       15.88       14.59      4.50 o 
  -1   3  17       31.63       31.44      4.70 o 
   0   3  17       27.54       34.95      4.17 o 
   1   3  17       31.70       36.31      4.56 o 
   2   3  17       15.82       20.71      4.06 o 
   3   3  17       11.86        9.59      4.61 o 
   4   3  17       10.99       15.84      3.78 o 
  -3   4  17       26.84       39.89      5.09 o 
  -2   4  17        3.76        4.39      3.72 o 
  -1   4  17       24.62       29.72      4.75 o 
   0   4  17        6.81        8.11      2.81 o 
   1   4  17       24.55       33.41      5.03 o 
   2   4  17        3.76        4.14      3.39 o 
   3   4  17       26.80       28.27      5.00 o 
  -3   5  17       20.60       20.32      5.06 o 
  -2   5  17       19.96       26.71      5.09 o 
  -1   5  17       15.44       18.32      4.45 o 
   0   5  17       44.61       47.51      3.62 o 
   1   5  17       15.40       14.98      4.31 o 
   2   5  17       20.00       22.71      4.59 o 
   3   5  17       20.54       20.96      5.17 o 
  -2   6  17        3.31        0.92      4.47 o 
  -1   6  17       24.92       28.69      4.92 o 
   0   6  17       23.61       29.04      3.51 o 
   1   6  17       24.94       27.21      5.09 o 
   2   6  17        3.31        6.95      4.31 o 
   0   7  17        0.01        2.61      2.71 o 
   0   0  18        6.12       10.64      2.48 o 
   1   0  18        7.46        7.75      2.68 o 
   2   0  18       87.58       67.68     27.36 o 
   3   0  18        4.20        5.48      2.75 o 
  -3   1  18       11.61       17.09      4.42 o 
  -2   1  18       12.17        9.31      4.34 o 
  -1   1  18       19.80       23.49      3.86 o 
   0   1  18       24.11       19.59      3.47 o 
   1   1  18       19.82       21.65      4.34 o 
   2   1  18       12.18       23.82      3.89 o 
   3   1  18       11.56       11.62      4.36 o 
  -3   2  18        3.92        1.47      4.06 o 
  -2   2  18        8.25       16.95      4.09 o 
  -1   2  18       40.13       58.71      4.89 o 
   0   2  18       12.09       15.87      3.84 o 
   1   2  18       40.08       44.23      5.23 o 
   2   2  18        8.23        5.28      4.20 o 
   3   2  18        3.89        5.00      4.06 o 
  -3   3  18        8.70       11.42      4.45 o 
  -2   3  18       38.16       44.40      5.23 o 
  -1   3  18       10.66        6.06      4.25 o 
   0   3  18       14.28       10.46      2.99 o 
   1   3  18       10.70       11.56      4.56 o 
   2   3  18       38.23       49.85      5.17 o 
   3   3  18        8.69        5.11      4.53 o 
  -2   4  18       21.87       36.19      4.53 o 
  -1   4  18        7.00        2.28      4.25 o 
   0   4  18       27.63       32.93      3.53 o 
   1   4  18        7.04        3.70      4.47 o 
   2   4  18       21.85       19.43      5.31 o 
  -2   5  18        6.99        0.92      4.34 o 
  -1   5  18       12.88        8.62      4.86 o 
   0   5  18        2.58        1.73      2.85 o 
   1   5  18       12.94       16.62      4.25 o 
   2   5  18        6.99        2.14      4.50 o 
   1   0  19        0.12       -4.10      4.10 o 
   2   0  19        0.03       -2.81      2.81 o 
  -2   1  19       30.82       38.81      5.28 o 
  -1   1  19        4.29        5.70      3.70 o 
   0   1  19        0.97        2.01      2.62 o 
   1   1  19        4.27        4.84      4.06 o 
   2   1  19       30.93       36.47      5.34 o 
  -2   2  19        9.16       11.03      3.67 o 
  -1   2  19        5.49        8.37      4.11 o 
   0   2  19        5.33        9.27      4.71 o 
   1   2  19        5.50        4.03      3.89 o 
   2   2  19        9.16        9.84      3.84 o 
  -2   3  19        3.51        7.00      4.00 o 
  -1   3  19       53.78       57.88      5.95 o 
   0   3  19        0.01       -2.83      2.83 o 
   1   3  19       53.86       59.94      5.87 o 
   2   3  19        3.49        1.22      3.92 o 
  -1   4  19       10.57        7.31      4.22 o 
   0   4  19       72.14       78.04      7.10 o 
   1   4  19       10.59        6.39      4.39 o 
   0   0  20        1.10       -2.37      5.57 o 
   1   0  20       27.62       33.15      3.52 o 
  -1   1  20        0.06        0.92      3.78 o 
   0   1  20        0.83        2.07      2.86 o 
   1   1  20        0.07        2.75      4.00 o 
   0   2  20        1.06        1.99      4.75 o 
                                                 
